# Supplementary material for: Conjugative Transfer of a Novel Staphylococcal Plasmid Encoding the Biocide Resistance Gene, qacA
Source: Front Microbiol. 2018 Nov 19;9:2664. doi: 10.3389/fmicb.2018.02664 (PMC6252503; doi:10.3389/fmicb.2018.02664)
Supplement: Supplementary file 1 [file Table_1.XLS]

## Sheet: indel_all
Supplemental Table 1: Identified indels
Indels
Position	Reference	Variant	Locus tag	Product	Inference	Protein Id
14873	TTGTCTTGTTA	T	USA300HOU_RS00050	branched-chain amino acid ABC transporter permease	COORDINATES: similar to AA sequence:RefSeq:YP_498618.1	WP_000207105.1
42498	G	GA	USA300HOU_RS00175	IS5/IS1182 family transposase	COORDINATES: similar to AA sequence:RefSeq:WP_011275279.1
51327	AG	A	-
66676	CCAGA	C	USA300HOU_RS00295	hypothetical protein	COORDINATES: similar to AA sequence:RefSeq:WP_002502216.1	WP_000859159.1
66683	A	AGTAT	USA300HOU_RS00295	hypothetical protein	COORDINATES: similar to AA sequence:RefSeq:WP_002502216.1	WP_000859159.1
66938	TC	T	-
68655	C	CAATAAT	USA300HOU_RS00300	IS3 family transposase	COORDINATES: similar to AA sequence:RefSeq:WP_076611564.1
90247	A	AATAT	USA300HOU_RS00410	TIGR04141 family sporadically distributed protein	COORDINATES: similar to AA sequence:RefSeq:YP_498636.1
110301	G	GATAAGGAAGGCTATCGTGATGATCAGTTTGATAAAAATGATAAAGGTACATGGATTATAA	USA300HOU_RS00515	tandem-type lipoprotein	COORDINATES: similar to AA sequence:RefSeq:YP_498657.1	WP_000977774.1
110635	TGA	T	USA300HOU_RS00515	tandem-type lipoprotein	COORDINATES: similar to AA sequence:RefSeq:YP_498657.1	WP_000977774.1
110639	A	ATG	USA300HOU_RS00515	tandem-type lipoprotein	COORDINATES: similar to AA sequence:RefSeq:YP_498657.1	WP_000977774.1
128429	C	CGTCTTCTTT	USA300HOU_RS00580	peptidoglycan-binding protein LysM	COORDINATES: similar to AA sequence:RefSeq:YP_498670.1	WP_000728761.1
128430	A	ACCAGGTTTTTTGTTG	USA300HOU_RS00580	peptidoglycan-binding protein LysM	COORDINATES: similar to AA sequence:RefSeq:YP_498670.1	WP_000728761.1
199054	GA	G	USA300HOU_RS00925	butyryl-CoA dehydrogenase	COORDINATES: similar to AA sequence:RefSeq:YP_498739.1
346095	T	TA	-
351712	CCAGGT	C	USA300HOU_RS01600	TIGR01741 family protein	COORDINATES: similar to AA sequence:RefSeq:YP_498867.2	WP_000141942.1
474588	AT	A	-
517855	C	CT	-
536693	TCCAACTGAAGAA	T	USA300HOU_RS02570	50S ribosomal protein L25	COORDINATES: similar to AA sequence:RefSeq:YP_499053.1	WP_000157650.1
602456	C	CTT	-
622401	T	TAGCGACTCAGATTCAGATAGCGATTCAGACTCAGAC	USA300HOU_RS02955	MSCRAMM family adhesin SdrE	COORDINATES: similar to AA sequence:RefSeq:WP_000610306.1	WP_000610319.1
643753	C	CAT	USA300HOU_RS15095	hypothetical protein	COORDINATES: similar to AA sequence:RefSeq:WP_001791453.1	WP_001790658.1
651445	T	TCA	USA300HOU_RS03105	dihydrolipoamide dehydrogenase	COORDINATES: similar to AA sequence:RefSeq:YP_499148.1	WP_000860581.1
651448	AGTCGT	A	USA300HOU_RS03105	dihydrolipoamide dehydrogenase	COORDINATES: similar to AA sequence:RefSeq:YP_499148.1	WP_000860581.1
748956	A	AAAGAGCCCCTAATTAATAAATTAAAAGGGGACAAAGGAATACAGTTGGTTGCTAATGCACCAACTGCAT	USA300HOU_RS03640	hypothetical protein	COORDINATES: similar to AA sequence:RefSeq:YP_499239.1	WP_001834701.1
818868	GA	G	USA300HOU_RS04005	hypothetical protein	COORDINATES: similar to AA sequence:RefSeq:YP_499313.1	WP_000724887.1
842903	T	TTTCTTTATGTTGGGGCCCCGCCAACTTGCATTGTTTGTAGAATTTCTTTTCGAAA	-
848390	CCAGCTTCTGTGTTGGGGCCCCGCCAACTTGCACATTATTGTAAGCTGACTTTTCGT	C	USA300HOU_RS15155	hypothetical protein	COORDINATES: similar to AA sequence:RefSeq:WP_001825347.1	WP_000501747.1
848511	ATGTTGGGGCCCACACCCCAACTCGCATTGCCTGTAGAATTTCTTTTCGAAATTCTCTG	A	USA300HOU_RS15160	DUF3125 domain-containing protein	COORDINATES: similar to AA sequence:RefSeq:WP_002505004.1	WP_000501747.1
870883	AT	A	USA300HOU_RS04250	DUF5067 domain-containing protein	COORDINATES: similar to AA sequence:RefSeq:YP_499364.1	WP_000757406.1
875048	TGACTCAGACAGTGACTCAGATTCAGATAGCGATTCAGATTCAGATAGCGATTCAGATTCCGACAGTGATTCCGACTCAGACAGCGATTCTGACTCCGACAGTGATTCCGACTCAGACAGCGATTCAGATTCCGACAGTGATTCCGACTCAGATAGCGATTCC	T	USA300HOU_RS04270	clumping factor A	COORDINATES: similar to AA sequence:RefSeq:YP_499368.1	WP_001056223.1
875537	ATCAGACAGCGATTCAGAT	A	USA300HOU_RS04270	clumping factor A	COORDINATES: similar to AA sequence:RefSeq:YP_499368.1	WP_001056223.1
879380	T	TG	USA300HOU_RS04285	hypothetical protein	COORDINATES: similar to AA sequence:RefSeq:YP_499372.1	WP_000824472.1
895801	AT	A	-
895806	A	AT	-
895811	A	ATGGCTCAGTAACGTGATGTTGCTGGGCTTTTTAATTTAAACAGGTATTT	-
899936	AT	A	USA300HOU_RS04445	transcriptional regulator	COORDINATES: similar to AA sequence:RefSeq:WP_000243849.1	WP_000243849.1
910424	GA	G	-
925201	G	GT	-
1014554	A	ACC	USA300HOU_RS05010	enoyl-ACP reductase	COORDINATES: similar to AA sequence:RefSeq:YP_499500.1	WP_000933195.1
1014556	TTA	T	USA300HOU_RS05010	enoyl-ACP reductase	COORDINATES: similar to AA sequence:RefSeq:YP_499500.1	WP_000933195.1
1014638	CA	C	USA300HOU_RS05010	enoyl-ACP reductase	COORDINATES: similar to AA sequence:RefSeq:YP_499500.1	WP_000933195.1
1014642	A	AT	USA300HOU_RS05010	enoyl-ACP reductase	COORDINATES: similar to AA sequence:RefSeq:YP_499500.1	WP_000933195.1
1057491	TA	T	-
1073276	C	CA	-
1132605	A	AG	USA300HOU_RS05605	hypothetical protein	COORDINATES: similar to AA sequence:RefSeq:YP_499619.1	WP_000814565.1
1207157	G	GT	-
1255872	CT	C	-
1263892	A	AT	USA300HOU_RS06275	cell wall hydrolase	COORDINATES: similar to AA sequence:RefSeq:YP_499755.1	WP_001041662.1
1279974	TTTTGAAAATTATACGCAATATTAAC	T	-
1279974	TTTTGAAAATTATACGCAATATTAAC	TTTTGAAAATTATACGCAATATTAACTTTGAAAATTATACGCAATATTAAC	-
1293286	GT	G	-
1394957	A	AT	-
1466153	TC	T	USA300HOU_RS07295	thymidylate synthase	COORDINATES: similar to AA sequence:RefSeq:YP_499960.1	WP_000934885.1
1476797	TAAAGCATCAATTGCTTGCGTCGCATTTGTTTTAGCAACTTGTAAATTATGGTCTCCATTTAACGCTTGAAGTGTTG	T	USA300HOU_RS07340	hyperosmolarity resistance protein Ebh	COORDINATES: similar to AA sequence:RefSeq:WP_001109320.1	WP_001109328.1
1485647	AT	A	USA300HOU_RS07340	hyperosmolarity resistance protein Ebh	COORDINATES: similar to AA sequence:RefSeq:WP_001109320.1	WP_001109328.1
1521112	AT	A	-
1539597	T	TA	-
1557385	C	CTGTA	USA300HOU_RS07620	hypothetical protein	COORDINATES: similar to AA sequence:RefSeq:YP_500025.1	WP_000913219.1
1557390	T	TTTC	USA300HOU_RS07620	hypothetical protein	COORDINATES: similar to AA sequence:RefSeq:YP_500025.1	WP_000913219.1
1557392	G	GTATTTGTGTCTTTTTTT	USA300HOU_RS07620	hypothetical protein	COORDINATES: similar to AA sequence:RefSeq:YP_500025.1	WP_000913219.1
1564349	A	AGT	USA300HOU_RS07665	hypothetical protein	COORDINATES: similar to AA sequence:RefSeq:YP_500034.1	WP_000466784.1
1564352	AAG	A	USA300HOU_RS07665	hypothetical protein	COORDINATES: similar to AA sequence:RefSeq:YP_500034.1	WP_000466784.1
1564455	C	CA	USA300HOU_RS07665	hypothetical protein	COORDINATES: similar to AA sequence:RefSeq:YP_500034.1	WP_000466784.1
1564458	CT	C	USA300HOU_RS07665	hypothetical protein	COORDINATES: similar to AA sequence:RefSeq:YP_500034.1	WP_000466784.1
1587217	AT	A	USA300HOU_RS07785	ATP-dependent helicase	COORDINATES: similar to AA sequence:RefSeq:YP_500058.1	WP_001801648.1
1593140	T	TAA	USA300HOU_RS07830	DUF1381 domain-containing protein	COORDINATES: similar to AA sequence:RefSeq:YP_500688.1	WP_000195794.1
1593144	G	GTTCA	USA300HOU_RS07830	DUF1381 domain-containing protein	COORDINATES: similar to AA sequence:RefSeq:YP_500688.1	WP_000195794.1
1593148	GTAT	G	USA300HOU_RS07830	DUF1381 domain-containing protein	COORDINATES: similar to AA sequence:RefSeq:YP_500688.1	WP_000195794.1
1593152	GC	G	USA300HOU_RS07830	DUF1381 domain-containing protein	COORDINATES: similar to AA sequence:RefSeq:YP_500688.1	WP_000195794.1
1593155	TGC	T	USA300HOU_RS07830	DUF1381 domain-containing protein	COORDINATES: similar to AA sequence:RefSeq:YP_500688.1	WP_000195794.1
1600421	TGTC	T	-
1600451	GT	G	-
1618427	CT	C	USA300HOU_RS08030	SDR family oxidoreductase	COORDINATES: similar to AA sequence:RefSeq:YP_500111.1	WP_000678232.1
1700406	G	GA	USA300HOU_RS08465	DNA internalization-related competence protein ComEC/Rec2	COORDINATES: similar to AA sequence:RefSeq:YP_500201.1	WP_000953303.1
1778142	CTAT	C	USA300HOU_RS08880	hypothetical protein	COORDINATES: similar to AA sequence:RefSeq:YP_500286.1	WP_001280018.1
1831913	C	CT	-
1843384	TA	T	-
1847564	AT	ATT	-
1847564	AT	A	-
1858473	T	TATGATTTGC	USA300HOU_RS09240	DUF948 domain containing protein	COORDINATES: similar to AA sequence:RefSeq:YP_500359.1	WP_000383814.1
1869018	G	GA	-
1910664	TA	T	-
1935265	C	CT	-
1945321	T	TA	-
1995661	G	GA	USA300HOU_RS09940	ISL3 family transposase	COORDINATES: similar to AA sequence:RefSeq:WP_001622764.1
2004054	TA	T	-
2031656	GTGTTGGGGCCCACACCCCAACTTGCATTGTCTGTAGAAATTGGGAATCCAATTTCTCTT	G	USA300HOU_RS15410	DUF3125 domain-containing protein	COORDINATES: similar to AA sequence:RefSeq:WP_010922816.1
2032540	C	CA	USA300HOU_RS10260	hypothetical protein	COORDINATES: similar to AA sequence:RefSeq:YP_500597.1	WP_001790257.1
2045109	CA	C	-
2057463	ATTCAAAGTAAAATTACTCAAACTTTGAATAGCCTTTCCTC	A	-
2128253	CA	C	USA300HOU_RS10860	site-specific integrase	COORDINATES: similar to AA sequence:RefSeq:YP_500723.1	WP_000857199.1
2137466	TATTATGTCATA	T	-
2174325	GGCA	G	USA300HOU_RS11090	3-isopropylmalate dehydratase large subunit	COORDINATES: similar to AA sequence:RefSeq:YP_500769.1	WP_000531823.1
2188198	TA	T	-
2193027	TA	T	USA300HOU_RS11200	hypothetical protein	COORDINATES: similar to AA sequence:RefSeq:YP_500788.1	WP_001287088.1
2281029	CT	C	USA300HOU_RS11650	methicillin resistance protein FmtB	COORDINATES: similar to AA sequence:RefSeq:YP_500880.1
2337716	T	TTA	USA300HOU_RS11930	MerR family transcriptional regulator	COORDINATES: similar to AA sequence:RefSeq:YP_500929.1	WP_000850012.1
2389128	GTGTTGGGGCCCCGTTCCCCAACTTGCATTGTCTGTAGAATTTCTTTTTGAAATTCTCTA	G	USA300HOU_RS15520	hypothetical protein	COORDINATES: similar to AA sequence:RefSeq:WP_001795532.1
2436674	T	TA	-
2561988	G	GT	USA300HOU_RS13200	phosphohydrolase	COORDINATES: similar to AA sequence:RefSeq:YP_501191.1	WP_000690197.1
2600687	CCTGTAATTTTTTAGAAGATGAACCTAATAGCTCTATCTAGTAGGTAAGTCATGCTAATTCGCAAAAGCGAAAACCATGGCTCTTATGCAGTTGTTGCGAAGCAAGCAACTGTATTCCTCTAAAA	C	-
2603052	G	GT	-
2627269	T	TTATA	-
2627269	T	TTA	-
2636174	AT	A	USA300HOU_RS13565	hypothetical protein	COORDINATES: similar to AA sequence:RefSeq:WP_001813681.1	WP_001791088.1
2657981	CA	C	USA300HOU_RS13675	glyoxalase	COORDINATES: similar to AA sequence:RefSeq:YP_501287.1	WP_000863985.1
2668500	TTA	T	-
2714749	TA	T	USA300HOU_RS15590	hypothetical protein	COORDINATES: similar to AA sequence:RefSeq:YP_501342.1	WP_001791770.1
2774726	TGAGTCTGAGTCGCTATCTGAATCCGAGTCGCTATCC	T	USA300HOU_RS14295	clumping factor B	COORDINATES: similar to AA sequence:RefSeq:YP_501414.1	WP_000745847.1
2775095	GTCGCTGTCTGAATCTGAA	G	USA300HOU_RS14295	clumping factor B	COORDINATES: similar to AA sequence:RefSeq:YP_501414.1	WP_000745847.1
2814363	T	TGAATCACTTGTCGACATTGATGTACTTAATGAATCAGACTTACTATCACTTGTG	USA300HOU_RS14420	serine-rich repeat glycoprotein adhesin SasA	COORDINATES: similar to AA sequence:RefSeq:YP_501439.1	WP_000044529.1
2866977	CA	C	-
