# Supplementary material for: Conjugative Transfer of a Novel Staphylococcal Plasmid Encoding the Biocide Resistance Gene, qacA
Source: Front Microbiol. 2018 Nov 19;9:2664. doi: 10.3389/fmicb.2018.02664 (PMC6252503; doi:10.3389/fmicb.2018.02664)
Supplement: Supplementary file 2 [file Table_2.XLS]

## Sheet: snv_all
Supplemental Table 2: Identified SNVs
SNVs
Position	Locus tag	Variant	Synonomous (Y/N)	Product	Inference	Protein Id
492	-
7282	USA300HOU_RS00030	C252T	N	DNA gyrase subunit A	COORDINATES: similar to AA sequence:RefSeq:YP_498614.1	WP_000819088.1
14619	-
15808	-
18105	USA300HOU_RS00065	C715T	Y	membrane protein	COORDINATES: similar to AA sequence:RefSeq:YP_498621.1	WP_001791710.1
24643	-
35970	USA300HOU_RS00140	T95C	N	IS6 family transposase IS431mec	COORDINATES: similar to AA sequence:RefSeq:WP_001106057.1	WP_001106057.1
36087	USA300HOU_RS00140	A212G	N	IS6 family transposase IS431mec	COORDINATES: similar to AA sequence:RefSeq:WP_001106057.1	WP_001106057.1
36124	USA300HOU_RS00140	G249A	N	IS6 family transposase IS431mec	COORDINATES: similar to AA sequence:RefSeq:WP_001106057.1	WP_001106057.1
36269	USA300HOU_RS00140	C394T	Y	IS6 family transposase IS431mec	COORDINATES: similar to AA sequence:RefSeq:WP_001106057.1	WP_001106057.1
36315	USA300HOU_RS00140	G440A	N	IS6 family transposase IS431mec	COORDINATES: similar to AA sequence:RefSeq:WP_001106057.1	WP_001106057.1
36378	USA300HOU_RS00140	C503T	N	IS6 family transposase IS431mec	COORDINATES: similar to AA sequence:RefSeq:WP_001106057.1	WP_001106057.1
36413	USA300HOU_RS00140	C538T	Y	IS6 family transposase IS431mec	COORDINATES: similar to AA sequence:RefSeq:WP_001106057.1	WP_001106057.1
36444	USA300HOU_RS00140	C569T	N	IS6 family transposase IS431mec	COORDINATES: similar to AA sequence:RefSeq:WP_001106057.1	WP_001106057.1
36471	USA300HOU_RS00140	A596G	N	IS6 family transposase IS431mec	COORDINATES: similar to AA sequence:RefSeq:WP_001106057.1	WP_001106057.1
36581	-
38761	USA300HOU_RS00155	C110T	N	hypothetical protein	COORDINATES: similar to AA sequence:RefSeq:WP_000872606.1	WP_000872606.1
43249	USA300HOU_RS00175	T790C	Y	IS5/IS1182 family transposase	COORDINATES: similar to AA sequence:RefSeq:WP_011275279.1
43329	USA300HOU_RS00175	A870G	Y	IS5/IS1182 family transposase	COORDINATES: similar to AA sequence:RefSeq:WP_011275279.1
43578	USA300HOU_RS00175	C1119T	N	IS5/IS1182 family transposase	COORDINATES: similar to AA sequence:RefSeq:WP_011275279.1
43829	USA300HOU_RS00175	T1370C	N	IS5/IS1182 family transposase	COORDINATES: similar to AA sequence:RefSeq:WP_011275279.1
44024	USA300HOU_RS00175	G1565T	N	IS5/IS1182 family transposase	COORDINATES: similar to AA sequence:RefSeq:WP_011275279.1
49503	USA300HOU_RS00205	C380T	N	hypothetical protein	COORDINATES: similar to AA sequence:RefSeq:WP_001573627.1	WP_000122620.1
58744	-
59834	USA300HOU_RS00245	C793T	Y	HNH endonuclease	COORDINATES: similar to AA sequence:RefSeq:WP_000027972.1	WP_000027972.1
66665	USA300HOU_RS00295	A89G	N	hypothetical protein	COORDINATES: similar to AA sequence:RefSeq:WP_002502216.1	WP_000859159.1
66674	USA300HOU_RS00295	A98G	N	hypothetical protein	COORDINATES: similar to AA sequence:RefSeq:WP_002502216.1	WP_000859159.1
66686	USA300HOU_RS00295	A110G	N	hypothetical protein	COORDINATES: similar to AA sequence:RefSeq:WP_002502216.1	WP_000859159.1
66688	USA300HOU_RS00295	T112C	Y	hypothetical protein	COORDINATES: similar to AA sequence:RefSeq:WP_002502216.1	WP_000859159.1
66707	USA300HOU_RS00295	A131G	N	hypothetical protein	COORDINATES: similar to AA sequence:RefSeq:WP_002502216.1	WP_000859159.1
66709	USA300HOU_RS00295	A133C	N	hypothetical protein	COORDINATES: similar to AA sequence:RefSeq:WP_002502216.1	WP_000859159.1
66737	USA300HOU_RS00295	T161C	N	hypothetical protein	COORDINATES: similar to AA sequence:RefSeq:WP_002502216.1	WP_000859159.1
66746	USA300HOU_RS00295	C170T	N	hypothetical protein	COORDINATES: similar to AA sequence:RefSeq:WP_002502216.1	WP_000859159.1
66751	USA300HOU_RS00295	T175C	Y	hypothetical protein	COORDINATES: similar to AA sequence:RefSeq:WP_002502216.1	WP_000859159.1
66770	USA300HOU_RS00295	T194C	N	hypothetical protein	COORDINATES: similar to AA sequence:RefSeq:WP_002502216.1	WP_000859159.1
66773	USA300HOU_RS00295	A197G	N	hypothetical protein	COORDINATES: similar to AA sequence:RefSeq:WP_002502216.1	WP_000859159.1
66917	USA300HOU_RS00295	A341G	N	hypothetical protein	COORDINATES: similar to AA sequence:RefSeq:WP_002502216.1	WP_000859159.1
66918	USA300HOU_RS00295	G342A	N	hypothetical protein	COORDINATES: similar to AA sequence:RefSeq:WP_002502216.1	WP_000859159.1
66920	USA300HOU_RS00295	T344G	N	hypothetical protein	COORDINATES: similar to AA sequence:RefSeq:WP_002502216.1	WP_000859159.1
66931	-
66952	-
66964	-
69496	USA300HOU_RS00305	A662G	N	carbamate kinase	COORDINATES: similar to AA sequence:RefSeq:WP_002498813.1	WP_000036757.1
71395	USA300HOU_RS00315	T576A	N	Crp/Fnr family transcriptional regulator	COORDINATES: similar to AA sequence:RefSeq:WP_002485352.1	WP_000272781.1
76295	USA300HOU_RS14945	T82C	Y	IS6 family transposase	COORDINATES: similar to AA sequence:RefSeq:WP_001106057.1
82295	USA300HOU_RS00370	G401T	N	ABC transporter permease	COORDINATES: similar to AA sequence:RefSeq:WP_019165742.1	WP_000920052.1
83931	USA300HOU_RS00380	C347T	N	ABC transporter ATP-binding protein	COORDINATES: similar to AA sequence:RefSeq:WP_011274479.1	WP_000073898.1
86298	USA300HOU_RS00390	G299A	N	copper-translocating P-type ATPase	COORDINATES: similar to AA sequence:RefSeq:WP_002449344.1	WP_001063476.1
87773	USA300HOU_RS00390	T1774G	N	copper-translocating P-type ATPase	COORDINATES: similar to AA sequence:RefSeq:WP_002449344.1	WP_001063476.1
97078	USA300HOU_RS14960	T19C	Y	hypothetical protein	COORDINATES: similar to AA sequence:RefSeq:WP_001838734.1
102086	-
106608	USA300HOU_RS00500	G1571A	N	ATPase	COORDINATES: similar to AA sequence:RefSeq:YP_498654.1	WP_000080557.1
108832	-
110606	USA300HOU_RS00515	C466T	Y	tandem-type lipoprotein	COORDINATES: similar to AA sequence:RefSeq:YP_498657.1	WP_000977774.1
110611	USA300HOU_RS00515	T471C	N	tandem-type lipoprotein	COORDINATES: similar to AA sequence:RefSeq:YP_498657.1	WP_000977774.1
110612	USA300HOU_RS00515	T472G	Y	tandem-type lipoprotein	COORDINATES: similar to AA sequence:RefSeq:YP_498657.1	WP_000977774.1
110619	USA300HOU_RS00515	G479A	N	tandem-type lipoprotein	COORDINATES: similar to AA sequence:RefSeq:YP_498657.1	WP_000977774.1
110622	USA300HOU_RS00515	G482A	N	tandem-type lipoprotein	COORDINATES: similar to AA sequence:RefSeq:YP_498657.1	WP_000977774.1
110624	USA300HOU_RS00515	C484T	Y	tandem-type lipoprotein	COORDINATES: similar to AA sequence:RefSeq:YP_498657.1	WP_000977774.1
110631	USA300HOU_RS00515	A491G	N	tandem-type lipoprotein	COORDINATES: similar to AA sequence:RefSeq:YP_498657.1	WP_000977774.1
110651	USA300HOU_RS00515	C511T	Y	tandem-type lipoprotein	COORDINATES: similar to AA sequence:RefSeq:YP_498657.1	WP_000977774.1
110660	USA300HOU_RS00515	T520A	Y	tandem-type lipoprotein	COORDINATES: similar to AA sequence:RefSeq:YP_498657.1	WP_000977774.1
110690	USA300HOU_RS00515	G550A	Y	tandem-type lipoprotein	COORDINATES: similar to AA sequence:RefSeq:YP_498657.1	WP_000977774.1
110694	USA300HOU_RS00515	A554C	N	tandem-type lipoprotein	COORDINATES: similar to AA sequence:RefSeq:YP_498657.1	WP_000977774.1
111515	USA300HOU_RS00520	T553A	Y	tandem-type lipoprotein	COORDINATES: similar to AA sequence:RefSeq:YP_498658.1	WP_000597212.1
111516	USA300HOU_RS00520	C554A	N	tandem-type lipoprotein	COORDINATES: similar to AA sequence:RefSeq:YP_498658.1	WP_000597212.1
120909	-
122978	USA300HOU_RS00560	T99A	N	EamA family transporter	COORDINATES: similar to AA sequence:RefSeq:YP_498666.1	WP_001038026.1
124122	USA300HOU_RS00565	C258T	N	PLP-dependent aminotransferase family protein	COORDINATES: similar to AA sequence:RefSeq:YP_498667.1	WP_001151814.1
124123	USA300HOU_RS00565	C259T	Y	PLP-dependent aminotransferase family protein	COORDINATES: similar to AA sequence:RefSeq:YP_498667.1	WP_001151814.1
124202	USA300HOU_RS00565	G338A	N	PLP-dependent aminotransferase family protein	COORDINATES: similar to AA sequence:RefSeq:YP_498667.1	WP_001151814.1
128421	USA300HOU_RS00580	T314C	N	peptidoglycan-binding protein LysM	COORDINATES: similar to AA sequence:RefSeq:YP_498670.1	WP_000728761.1
128439	USA300HOU_RS00580	G332A	N	peptidoglycan-binding protein LysM	COORDINATES: similar to AA sequence:RefSeq:YP_498670.1	WP_000728761.1
129645	-
134306	-
134797	USA300HOU_RS00605	A441G	N	siderophore biosynthesis protein SbnA	COORDINATES: similar to AA sequence:RefSeq:WP_000570808.1	WP_000570808.1
136207	USA300HOU_RS00610	C874T	Y	2	3-diaminopropionate biosynthesis protein SbnB	COORDINATES: similar to AA sequence:RefSeq:YP_498676.1	WP_001078456.1
144255	USA300HOU_RS00640	A652C	Y	siderophore biosynthesis PLP-dependent protein	COORDINATES: similar to AA sequence:RefSeq:YP_498682.1	WP_001223700.1
150835	USA300HOU_RS00685	A814T	N	glycosyltransferase family 1 protein	COORDINATES: similar to AA sequence:RefSeq:YP_498691.1	WP_000692515.1
156507	USA300HOU_RS00710	G529T	N	GntR family transcriptional regulator	COORDINATES: similar to AA sequence:RefSeq:YP_498696.1	WP_001789411.1
164934	USA300HOU_RS00760	C33T	N	hypothetical protein	COORDINATES: similar to AA sequence:RefSeq:YP_498706.1	WP_000725596.1
166986	USA300HOU_RS00765	T490G	Y	bifunctional metallophosphatase/5'-nucleotidase	COORDINATES: similar to AA sequence:RefSeq:YP_498707.1	WP_000065035.1
180441	USA300HOU_RS00830	T263C	N	UDP-N-acetylglucosamine 2-epimerase (non-hydrolyzing)	COORDINATES: similar to AA sequence:RefSeq:YP_498720.1
185073	USA300HOU_RS00850	G855A	N	capsular polysaccharide biosynthesis protein	COORDINATES: similar to AA sequence:RefSeq:YP_498724.1	WP_001085819.1
205024	USA300HOU_RS00945	A1416T	N	non-ribosomal peptide synthetase	COORDINATES: similar to AA sequence:RefSeq:YP_498743.1	WP_048813240.1
205331	USA300HOU_RS00945	A1723G	Y	non-ribosomal peptide synthetase	COORDINATES: similar to AA sequence:RefSeq:YP_498743.1	WP_048813240.1
209079	USA300HOU_RS00945	C5471T	N	non-ribosomal peptide synthetase	COORDINATES: similar to AA sequence:RefSeq:YP_498743.1	WP_048813240.1
212623	USA300HOU_RS00960	C106T	Y	acetylglutamate kinase	COORDINATES: similar to AA sequence:RefSeq:YP_498746.1	WP_000668894.1
213355	USA300HOU_RS00965	A58C	Y	bifunctional glutamate N-acetyltransferase/amino-acid N-acetyltransferase	COORDINATES: similar to AA sequence:RefSeq:YP_498747.1	WP_000682611.1
214524	USA300HOU_RS00965	G1227C	N	bifunctional glutamate N-acetyltransferase/amino-acid N-acetyltransferase	COORDINATES: similar to AA sequence:RefSeq:YP_498747.1	WP_000682611.1
220132	USA300HOU_RS00990	T820C	Y	indolepyruvate decarboxylase	COORDINATES: similar to AA sequence:RefSeq:YP_498752.1	WP_000813555.1
220392	USA300HOU_RS00990	G1080A	N	indolepyruvate decarboxylase	COORDINATES: similar to AA sequence:RefSeq:YP_498752.1	WP_000813555.1
221998	USA300HOU_RS01000	C772T	Y	PTS glucose EIICBA component	COORDINATES: similar to AA sequence:RefSeq:WP_017431573.1	WP_001227724.1
224050	USA300HOU_RS01005	T178C	Y	hypothetical protein	COORDINATES: similar to AA sequence:RefSeq:YP_498755.1	WP_001802887.1
225982	USA300HOU_RS01015	G162A	N	permease	COORDINATES: similar to AA sequence:RefSeq:YP_498757.1	WP_000159750.1
231641	-
235215	USA300HOU_RS01050	C250A	N	ABC transporter ATP-binding protein	COORDINATES: similar to AA sequence:RefSeq:YP_498764.1	WP_000067349.1
239486	USA300HOU_RS01065	C308A	N	peptide ABC transporter substrate-binding protein	COORDINATES: similar to AA sequence:RefSeq:YP_498767.1	WP_000720804.1
242416	USA300HOU_RS01070	A1425T	N	gamma-glutamyltransferase	COORDINATES: similar to AA sequence:RefSeq:YP_498768.1	WP_000236397.1
244160	-
249014	USA300HOU_RS01100	C576T	N	maltose ABC transporter permease	COORDINATES: similar to AA sequence:RefSeq:YP_498774.1	WP_000166888.1
267560	USA300HOU_RS01175	A1264C	N	coagulase	COORDINATES: similar to AA sequence:RefSeq:YP_498789.1	WP_000744073.1
269610	USA300HOU_RS01190	G882A	N	acetyl-CoA acetyltransferase	COORDINATES: similar to AA sequence:RefSeq:YP_498792.1	WP_001154618.1
296508	USA300HOU_RS01315	T190G	N	tagB protein	COORDINATES: similar to AA sequence:RefSeq:YP_498818.1	WP_011446981.1
305905	-
305914	-
309065	USA300HOU_RS01365	C25T	Y	antiholin-like protein LrgB	COORDINATES: similar to AA sequence:RefSeq:YP_498828.1	WP_000607067.1
314399	USA300HOU_RS01400	T8G	N	ribokinase	COORDINATES: similar to AA sequence:RefSeq:YP_498834.1	WP_000182751.1
337170	USA300HOU_RS01510	G1309A	Y	protein EssC	COORDINATES: similar to AA sequence:RefSeq:YP_498856.1	WP_000549278.1
346844	USA300HOU_RS01560	C310T	Y	TIGR01741 family protein	COORDINATES: similar to AA sequence:RefSeq:WP_000142138.1	WP_000142036.1
346860	USA300HOU_RS01560	G326A	N	TIGR01741 family protein	COORDINATES: similar to AA sequence:RefSeq:WP_000142138.1	WP_000142036.1
347833	USA300HOU_RS01570	T277A	Y	hypothetical protein	COORDINATES: similar to AA sequence:RefSeq:YP_498867.2
347834	USA300HOU_RS01570	A278T	N	hypothetical protein	COORDINATES: similar to AA sequence:RefSeq:YP_498867.2
347852	USA300HOU_RS01570	C296T	N	hypothetical protein	COORDINATES: similar to AA sequence:RefSeq:YP_498867.2
347861	USA300HOU_RS01570	T305C	N	hypothetical protein	COORDINATES: similar to AA sequence:RefSeq:YP_498867.2
347870	USA300HOU_RS01570	A314C	Y	hypothetical protein	COORDINATES: similar to AA sequence:RefSeq:YP_498867.2
347903	USA300HOU_RS01570	T347A	N	hypothetical protein	COORDINATES: similar to AA sequence:RefSeq:YP_498867.2
351720	USA300HOU_RS01600	T154C	Y	TIGR01741 family protein	COORDINATES: similar to AA sequence:RefSeq:YP_498867.2	WP_000141942.1
351726	USA300HOU_RS01600	C160A	N	TIGR01741 family protein	COORDINATES: similar to AA sequence:RefSeq:YP_498867.2	WP_000141942.1
351765	USA300HOU_RS01600	C199T	Y	TIGR01741 family protein	COORDINATES: similar to AA sequence:RefSeq:YP_498867.2	WP_000141942.1
359755	USA300HOU_RS01645	C273G	N	ABC transporter ATP-binding protein	COORDINATES: similar to AA sequence:RefSeq:YP_498878.1	WP_000911019.1
360012	USA300HOU_RS01645	G530T	N	ABC transporter ATP-binding protein	COORDINATES: similar to AA sequence:RefSeq:YP_498878.1	WP_000911019.1
367938	USA300HOU_RS01680	T234C	N	ROK family protein	COORDINATES: similar to AA sequence:RefSeq:YP_498886.1	WP_000291445.1
369984	USA300HOU_RS01690	T202C	Y	N-acetylmannosamine-6-phosphate 2-epimerase	COORDINATES: similar to AA sequence:RefSeq:YP_498888.1	WP_000936720.1
373941	USA300HOU_RS01700	A1633G	Y	lipase	COORDINATES: similar to AA sequence:RefSeq:YP_498890.1	WP_000943832.1
375707	USA300HOU_RS01710	A185C	N	NADH-dependent flavin oxidoreductase	COORDINATES: similar to AA sequence:RefSeq:YP_498892.1	WP_000286484.1
382424	USA300HOU_RS01745	T984A	N	aldehyde reductase	COORDINATES: similar to AA sequence:RefSeq:YP_498899.1	WP_001060912.1
383380	USA300HOU_RS01750	C822T	N	PTS ascorbate transporter subunit IIC	COORDINATES: similar to AA sequence:RefSeq:YP_498900.1	WP_001147970.1
383661	USA300HOU_RS01750	G1103A	N	PTS ascorbate transporter subunit IIC	COORDINATES: similar to AA sequence:RefSeq:YP_498900.1	WP_001147970.1
386097	USA300HOU_RS01765	C1444T	Y	hypothetical protein	COORDINATES: similar to AA sequence:RefSeq:YP_498903.1	WP_000954261.1
386762	USA300HOU_RS15015	T167A	N	hypothetical protein	COORDINATES: similar to AA sequence:RefSeq:WP_001837788.1
386841	USA300HOU_RS01770	A21G	N	multidrug efflux MATE transporter transcriptional repressor MepR	COORDINATES: similar to AA sequence:RefSeq:YP_498904.1	WP_000397416.1
390189	USA300HOU_RS01785	C861G	N	glycerol-3-phosphate transporter	COORDINATES: similar to AA sequence:RefSeq:YP_498907.1	WP_001010111.1
395071	-
401373	-
407205	USA300HOU_RS01885	G39A	N	metal-dependent hydrolase	COORDINATES: similar to AA sequence:RefSeq:YP_498927.1	WP_000195907.1
414175	USA300HOU_RS01905	G1022T	N	cystathionine gamma-synthase	COORDINATES: similar to AA sequence:RefSeq:YP_498931.1	WP_000655692.1
420278	USA300HOU_RS01950	C232T	Y	CAAX amino protease	COORDINATES: similar to AA sequence:RefSeq:YP_498940.1	WP_001822249.1
424071	-
428758	USA300HOU_RS02015	C993G	N	alkyl hydroperoxide reductase subunit F	COORDINATES: similar to AA sequence:RefSeq:YP_498953.1	WP_000930486.1
435795	USA300HOU_RS02050	C350T	N	hypothetical protein	COORDINATES: similar to AA sequence:RefSeq:YP_498960.1	WP_000763768.1
444953	USA300HOU_RS02095	T318A	N	membrane protein	COORDINATES: similar to AA sequence:RefSeq:YP_498969.1	WP_001021622.1
445273	USA300HOU_RS02100	T260C	N	NAD(P)-dependent oxidoreductase	COORDINATES: similar to AA sequence:RefSeq:YP_498970.1	WP_001024377.1
445720	USA300HOU_RS02100	A707T	N	NAD(P)-dependent oxidoreductase	COORDINATES: similar to AA sequence:RefSeq:YP_498970.1	WP_001024377.1
451374	USA300HOU_RS02130	G379A	Y	hypothetical protein	COORDINATES: similar to AA sequence:RefSeq:YP_498976.1	WP_000784244.1
462236	USA300HOU_RS02185	A1005G	N	hypothetical protein	COORDINATES: similar to AA sequence:RefSeq:YP_498987.1	WP_001208912.1
464516	USA300HOU_RS02200	G194A	N	tandem-type lipoprotein	COORDINATES: similar to AA sequence:RefSeq:WP_001578691.1	WP_001269759.1
465667	USA300HOU_RS02205	A526G	N	tandem-type lipoprotein	COORDINATES: similar to AA sequence:RefSeq:WP_001557596.1
470373	USA300HOU_RS02235	A108C	N	tandem-type lipoprotein	COORDINATES: similar to AA sequence:RefSeq:YP_498990.1	WP_000835976.1
470380	USA300HOU_RS02235	C115T	Y	tandem-type lipoprotein	COORDINATES: similar to AA sequence:RefSeq:YP_498990.1	WP_000835976.1
470389	USA300HOU_RS02235	C124T	Y	tandem-type lipoprotein	COORDINATES: similar to AA sequence:RefSeq:YP_498990.1	WP_000835976.1
470393	USA300HOU_RS02235	G128T	N	tandem-type lipoprotein	COORDINATES: similar to AA sequence:RefSeq:YP_498990.1	WP_000835976.1
470410	USA300HOU_RS02235	C145G	N	tandem-type lipoprotein	COORDINATES: similar to AA sequence:RefSeq:YP_498990.1	WP_000835976.1
470413	USA300HOU_RS02235	C148T	Y	tandem-type lipoprotein	COORDINATES: similar to AA sequence:RefSeq:YP_498990.1	WP_000835976.1
470416	USA300HOU_RS02235	T151A	Y	tandem-type lipoprotein	COORDINATES: similar to AA sequence:RefSeq:YP_498990.1	WP_000835976.1
470437	USA300HOU_RS02235	A172T	N	tandem-type lipoprotein	COORDINATES: similar to AA sequence:RefSeq:YP_498990.1	WP_000835976.1
470440	USA300HOU_RS02235	C175T	Y	tandem-type lipoprotein	COORDINATES: similar to AA sequence:RefSeq:YP_498990.1	WP_000835976.1
470442	USA300HOU_RS02235	A177G	N	tandem-type lipoprotein	COORDINATES: similar to AA sequence:RefSeq:YP_498990.1	WP_000835976.1
472355	USA300HOU_RS02245	G320A	N	hypothetical protein	COORDINATES: similar to AA sequence:RefSeq:YP_498992.1	WP_000952537.1
472699	USA300HOU_RS02245	A664G	Y	hypothetical protein	COORDINATES: similar to AA sequence:RefSeq:YP_498992.1	WP_000952537.1
474837	USA300HOU_RS02265	G152A	N	GTP-binding protein	COORDINATES: similar to AA sequence:RefSeq:YP_498996.1	WP_001062982.1
475443	USA300HOU_RS02265	C758T	N	GTP-binding protein	COORDINATES: similar to AA sequence:RefSeq:YP_498996.1	WP_001062982.1
476623	-
481378	USA300HOU_RS02280	C2406T	N	hypothetical protein	COORDINATES: similar to AA sequence:RefSeq:YP_498999.1	WP_000211543.1
481643	USA300HOU_RS02280	C2671T	Y	hypothetical protein	COORDINATES: similar to AA sequence:RefSeq:YP_498999.1	WP_000211543.1
494641	USA300HOU_RS02360	A423T	N	hypothetical protein	COORDINATES: similar to AA sequence:RefSeq:YP_499015.1	WP_000994678.1
499617	USA300HOU_RS02375	G2322T	N	glutamate synthase large subunit	COORDINATES: similar to AA sequence:RefSeq:YP_499018.1	WP_000551362.1
501953	USA300HOU_RS02380	T141C	N	glutamate synthase subunit beta	COORDINATES: similar to AA sequence:RefSeq:YP_499019.1	WP_000503581.1
502401	USA300HOU_RS02380	G589A	Y	glutamate synthase subunit beta	COORDINATES: similar to AA sequence:RefSeq:YP_499019.1	WP_000503581.1
505823	USA300HOU_RS02395	A225G	N	glucohydrolase	COORDINATES: similar to AA sequence:RefSeq:YP_499021.1	WP_000031515.1
512471	USA300HOU_RS15065	C80T	N	hypothetical protein	COORDINATES: similar to AA sequence:RefSeq:WP_001814326.1	WP_078056050.1
513063	-
518344	-
518347	-
518351	-
518357	-
520430	USA300HOU_RS02455	G398A	N	thymidylate kinase	COORDINATES: similar to AA sequence:RefSeq:YP_499030.1	WP_001272126.1
529828	USA300HOU_RS02520	C657T	N	ribosomal RNA small subunit methyltransferase A	COORDINATES: similar to AA sequence:RefSeq:YP_499043.1	WP_000886500.1
533143	USA300HOU_RS02545	G251A	N	stage V sporulation protein G	COORDINATES: similar to AA sequence:RefSeq:YP_499048.1	WP_000868999.1
556184	-
558971	-
567089	-
576643	-
576847	USA300HOU_RS15070	A203C	N	hypothetical protein	COORDINATES: similar to AA sequence:RefSeq:WP_001796849.1	WP_001796849.1
595907	USA300HOU_RS02875	G940A	Y	elongation factor G	COORDINATES: similar to AA sequence:RefSeq:WP_017804675.1	WP_000090315.1
598595	-
599374	USA300HOU_RS02885	C643T	Y	amidohydrolase	COORDINATES: similar to AA sequence:RefSeq:YP_499103.1	WP_000887915.1
611529	-
622636	USA300HOU_RS02955	A3200G	N	MSCRAMM family adhesin SdrE	COORDINATES: similar to AA sequence:RefSeq:WP_000610306.1	WP_000610319.1
625375	USA300HOU_RS02965	G760A	Y	glycosyl transferase family 1	COORDINATES: similar to AA sequence:RefSeq:YP_499120.1	WP_001106113.1
637267	USA300HOU_RS03030	A119G	N	protein VraX	COORDINATES: similar to AA sequence:RefSeq:YP_499133.1	WP_000587958.1
647815	USA300HOU_RS03085	C584A	N	mevalonate kinase	COORDINATES: similar to AA sequence:RefSeq:YP_499144.1	WP_000197034.1
650913	USA300HOU_RS03105	T115G	N	dihydrolipoamide dehydrogenase	COORDINATES: similar to AA sequence:RefSeq:YP_499148.1	WP_000860581.1
651455	USA300HOU_RS03105	T657A	N	dihydrolipoamide dehydrogenase	COORDINATES: similar to AA sequence:RefSeq:YP_499148.1	WP_000860581.1
653328	USA300HOU_RS03120	C156A	N	transposase	COORDINATES: similar to AA sequence:RefSeq:YP_499151.1	WP_000020800.1
665286	USA300HOU_RS03200	T131C	N	N-acetyltransferase	COORDINATES: similar to AA sequence:RefSeq:YP_499168.1	WP_000477504.1
667669	-
673205	USA300HOU_RS03240	T370C	Y	ABC transporter substrate-binding protein	COORDINATES: similar to AA sequence:RefSeq:YP_499176.1	WP_001813976.1
673724	-
678835	-
679888	-
681101	-
681767	USA300HOU_RS03290	T114C	N	transposase	COORDINATES: similar to AA sequence:RefSeq:WP_000746375.1	WP_000746375.1
682328	USA300HOU_RS03295	T63A	N	hypothetical protein	COORDINATES: similar to AA sequence:RefSeq:WP_001255381.1	WP_001255379.1
685349	USA300HOU_RS03310	C1039T	Y	membrane protein	COORDINATES: similar to AA sequence:RefSeq:WP_000681156.1	WP_000681154.1
694770	-
696381	USA300HOU_RS03380	A350C	N	cation:proton antiporter	COORDINATES: similar to AA sequence:RefSeq:YP_499187.1	WP_000060776.1
700627	USA300HOU_RS03395	C1451T	N	cation:proton antiporter	COORDINATES: similar to AA sequence:RefSeq:YP_499190.1	WP_000950548.1
704284	-
704843	-
705734	USA300HOU_RS03420	C326T	N	metal ABC transporter substrate-binding protein	COORDINATES: similar to AA sequence:RefSeq:YP_499195.1	WP_000737654.1
710584	USA300HOU_RS03450	C18T	N	teichoic acids export ATP-binding protein TagH	COORDINATES: similar to AA sequence:RefSeq:YP_499201.1	WP_001103232.1
714184	USA300HOU_RS03465	A466G	Y	glycosyl transferase	COORDINATES: similar to AA sequence:RefSeq:YP_499204.1	WP_001212876.1
715318	-
719569	USA300HOU_RS03485	T410A	N	nucleoside permease	COORDINATES: similar to AA sequence:RefSeq:YP_499208.1	WP_000479279.1
727178	USA300HOU_RS03530	C1T		hypothetical protein	COORDINATES: similar to AA sequence:RefSeq:YP_499217.1	WP_001164085.1
728066	-
738541	USA300HOU_RS03585	T410C	N	hypothetical protein	COORDINATES: similar to AA sequence:RefSeq:YP_499228.1	WP_000491756.1
751891	USA300HOU_RS03660	T200C	N	N-acetyltransferase	COORDINATES: similar to AA sequence:RefSeq:YP_499243.1	WP_001259678.1
759299	USA300HOU_RS03705	G948A	N	cysteine ABC transporter ATP-binding protein	COORDINATES: similar to AA sequence:RefSeq:YP_499252.1	WP_000857602.1
774126	USA300HOU_RS03780	G1377A	N	PTS fructose transporter subunit IIC	COORDINATES: similar to AA sequence:RefSeq:YP_499267.1	WP_001266541.1
776188	USA300HOU_RS03790	C1173G	N	N-acetylglucosamine-6-phosphate deacetylase	COORDINATES: similar to AA sequence:RefSeq:YP_499269.1	WP_001292247.1
792743	USA300HOU_RS03880	C1770T	N	lipoteichoic acid synthase	COORDINATES: similar to AA sequence:RefSeq:YP_499287.1	WP_000098285.1
794062	USA300HOU_RS03890	G878T	N	ABC transporter ATP-binding protein	COORDINATES: similar to AA sequence:RefSeq:YP_499289.1	WP_000525112.1
797897	USA300HOU_RS03900	C815T	N	glycine/betaine ABC transporter ATP-binding protein	COORDINATES: similar to AA sequence:RefSeq:YP_499291.1	WP_000589260.1
802428	USA300HOU_RS03920	C47T	N	lipid kinase	COORDINATES: similar to AA sequence:RefSeq:YP_499296.1	WP_000429014.1
807222	USA300HOU_RS15135	G37A	Y	hypothetical protein	COORDINATES: similar to AA sequence:RefSeq:WP_011382218.1	WP_001790091.1
811496	USA300HOU_RS15140	G53A	N	hypothetical protein	COORDINATES: similar to AA sequence:RefSeq:WP_001803983.1
811497	USA300HOU_RS15140	G54A	N	hypothetical protein	COORDINATES: similar to AA sequence:RefSeq:WP_001803983.1
816150	USA300HOU_RS03990	G150T	N	hypothetical protein	COORDINATES: similar to AA sequence:RefSeq:YP_499310.1	WP_001127269.1
824119	USA300HOU_RS04035	G300A	N	GGDEF domain-containing protein	COORDINATES: similar to AA sequence:RefSeq:YP_499319.1	WP_000460983.1
824499	USA300HOU_RS04035	A680G	N	GGDEF domain-containing protein	COORDINATES: similar to AA sequence:RefSeq:YP_499319.1	WP_000460983.1
827503	USA300HOU_RS04050	T286C	Y	hypothetical protein	COORDINATES: similar to AA sequence:RefSeq:WP_000686350.1	WP_000686342.1
831700	USA300HOU_RS04070	C457T	Y	preprotein translocase subunit SecA	COORDINATES: similar to AA sequence:RefSeq:YP_499326.1	WP_000506531.1
835224	-
835457	USA300HOU_RS04085	G104A	N	hypothetical protein	COORDINATES: similar to AA sequence:RefSeq:YP_499329.1	WP_001790093.1
844911	USA300HOU_RS04120	G699C	N	prolipoprotein diacylglyceryl transferase	COORDINATES: similar to AA sequence:RefSeq:YP_499339.1	WP_000513308.1
846326	USA300HOU_RS04130	A774G	N	hypothetical protein	COORDINATES: similar to AA sequence:RefSeq:YP_499341.1	WP_000057551.1
850938	USA300HOU_RS04155	T52G	N	sporulation regulator WhiA	COORDINATES: similar to AA sequence:RefSeq:YP_499346.1	WP_000006551.1
854396	-
858759	USA300HOU_RS04190	G317A	N	phosphoglycerate kinase	COORDINATES: similar to AA sequence:RefSeq:YP_499352.1	WP_001074749.1
864991	USA300HOU_RS04220	A308T	N	carboxylesterase	COORDINATES: similar to AA sequence:RefSeq:YP_499358.1	WP_001165952.1
878329	USA300HOU_RS04280	A336G	N	hypothetical protein	COORDINATES: similar to AA sequence:RefSeq:YP_499371.1	WP_000728056.1
880501	USA300HOU_RS04290	C340T	Y	thermonuclease	COORDINATES: similar to AA sequence:RefSeq:YP_499373.1	WP_001548082.1
883061	USA300HOU_RS04310	G509A	N	hypothetical protein	COORDINATES: similar to AA sequence:RefSeq:YP_499377.1	WP_001106654.1
886130	-
887719	USA300HOU_RS04355	T42C	N	3-dehydroquinase	COORDINATES: similar to AA sequence:RefSeq:YP_499386.1	WP_000150017.1
890305	USA300HOU_RS04375	A162C	N	glycine cleavage system protein H	COORDINATES: similar to AA sequence:RefSeq:YP_499390.1	WP_000290485.1
895791	USA300HOU_RS04415	C813A	N	methionine ABC transporter substrate-binding protein	COORDINATES: similar to AA sequence:RefSeq:YP_499398.1	WP_000732326.1
895804	-
897189	-
900428	USA300HOU_RS04455	A6G	Y	hypothetical protein	COORDINATES: similar to AA sequence:RefSeq:WP_001231389.1	WP_001171846.1
902594	USA300HOU_RS04470	A1243G	Y	primase	COORDINATES: similar to AA sequence:RefSeq:WP_000985232.1	WP_000985235.1
920455	USA300HOU_RS04560	C19A	Y	hypothetical protein	COORDINATES: similar to AA sequence:RefSeq:YP_499410.1	WP_001791752.1
926911	USA300HOU_RS04605	T92A	N	D-glycerate dehydrogenase	COORDINATES: similar to AA sequence:RefSeq:WP_000239136.1	WP_000239131.1
927850	-
932380	USA300HOU_RS04635	G1103T	N	D-alanyl-lipoteichoic acid biosynthesis protein DltD	COORDINATES: similar to AA sequence:RefSeq:YP_499425.1	WP_000769417.1
943575	USA300HOU_RS04705	A191G	N	Na+/H+ antiporter subunit D	COORDINATES: similar to AA sequence:RefSeq:YP_499439.1	WP_000573079.1
943895	USA300HOU_RS04705	C511A	N	Na+/H+ antiporter subunit D	COORDINATES: similar to AA sequence:RefSeq:YP_499439.1	WP_000573079.1
949288	-
959817	USA300HOU_RS04775	C874T	Y	glucose-6-phosphate isomerase	COORDINATES: similar to AA sequence:RefSeq:YP_499453.1	WP_000148855.1
959826	USA300HOU_RS04775	C883T	Y	glucose-6-phosphate isomerase	COORDINATES: similar to AA sequence:RefSeq:YP_499453.1	WP_000148855.1
959841	USA300HOU_RS04775	C898T	Y	glucose-6-phosphate isomerase	COORDINATES: similar to AA sequence:RefSeq:YP_499453.1	WP_000148855.1
959850	USA300HOU_RS04775	A907T	Y	glucose-6-phosphate isomerase	COORDINATES: similar to AA sequence:RefSeq:YP_499453.1	WP_000148855.1
959865	USA300HOU_RS04775	T922A	Y	glucose-6-phosphate isomerase	COORDINATES: similar to AA sequence:RefSeq:YP_499453.1	WP_000148855.1
959871	USA300HOU_RS04775	T928A	Y	glucose-6-phosphate isomerase	COORDINATES: similar to AA sequence:RefSeq:YP_499453.1	WP_000148855.1
959877	USA300HOU_RS04775	T934C	Y	glucose-6-phosphate isomerase	COORDINATES: similar to AA sequence:RefSeq:YP_499453.1	WP_000148855.1
959880	USA300HOU_RS04775	A937T	Y	glucose-6-phosphate isomerase	COORDINATES: similar to AA sequence:RefSeq:YP_499453.1	WP_000148855.1
959889	USA300HOU_RS04775	C946T	Y	glucose-6-phosphate isomerase	COORDINATES: similar to AA sequence:RefSeq:YP_499453.1	WP_000148855.1
959895	USA300HOU_RS04775	C952T	Y	glucose-6-phosphate isomerase	COORDINATES: similar to AA sequence:RefSeq:YP_499453.1	WP_000148855.1
959904	USA300HOU_RS04775	C961T	Y	glucose-6-phosphate isomerase	COORDINATES: similar to AA sequence:RefSeq:YP_499453.1	WP_000148855.1
959916	USA300HOU_RS04775	A973T	Y	glucose-6-phosphate isomerase	COORDINATES: similar to AA sequence:RefSeq:YP_499453.1	WP_000148855.1
959922	USA300HOU_RS04775	A979G	Y	glucose-6-phosphate isomerase	COORDINATES: similar to AA sequence:RefSeq:YP_499453.1	WP_000148855.1
959931	USA300HOU_RS04775	T988A	Y	glucose-6-phosphate isomerase	COORDINATES: similar to AA sequence:RefSeq:YP_499453.1	WP_000148855.1
959935	USA300HOU_RS04775	T992C	N	glucose-6-phosphate isomerase	COORDINATES: similar to AA sequence:RefSeq:YP_499453.1	WP_000148855.1
959941	USA300HOU_RS04775	A998C	N	glucose-6-phosphate isomerase	COORDINATES: similar to AA sequence:RefSeq:YP_499453.1	WP_000148855.1
959953	USA300HOU_RS04775	A1010G	N	glucose-6-phosphate isomerase	COORDINATES: similar to AA sequence:RefSeq:YP_499453.1	WP_000148855.1
959964	USA300HOU_RS04775	T1021C	Y	glucose-6-phosphate isomerase	COORDINATES: similar to AA sequence:RefSeq:YP_499453.1	WP_000148855.1
959968	USA300HOU_RS04775	C1025T	Y	glucose-6-phosphate isomerase	COORDINATES: similar to AA sequence:RefSeq:YP_499453.1	WP_000148855.1
959973	USA300HOU_RS04775	C1030T	Y	glucose-6-phosphate isomerase	COORDINATES: similar to AA sequence:RefSeq:YP_499453.1	WP_000148855.1
960954	USA300HOU_RS04780	A355G	N	TVP38/TMEM64 family protein	COORDINATES: similar to AA sequence:RefSeq:YP_499454.1	WP_000007967.1
971396	-
974431	-
976350	USA300HOU_RS04830	T1648C	Y	O-acetyltransferase	COORDINATES: similar to AA sequence:RefSeq:YP_499464.1	WP_001044214.1
976780	USA300HOU_RS04835	G61T	Y	chaperone protein ClpB	COORDINATES: similar to AA sequence:RefSeq:YP_499465.1	WP_000353955.1
995066	USA300HOU_RS04915	C1060A	N	ABC transporter substrate-binding protein	COORDINATES: similar to AA sequence:RefSeq:YP_499481.1	WP_000517187.1
1014423	USA300HOU_RS05010	C310T	Y	enoyl-ACP reductase	COORDINATES: similar to AA sequence:RefSeq:YP_499500.1	WP_000933195.1
1014429	USA300HOU_RS05010	C316T	Y	enoyl-ACP reductase	COORDINATES: similar to AA sequence:RefSeq:YP_499500.1	WP_000933195.1
1014432	USA300HOU_RS05010	T319C	Y	enoyl-ACP reductase	COORDINATES: similar to AA sequence:RefSeq:YP_499500.1	WP_000933195.1
1014441	USA300HOU_RS05010	T328A	Y	enoyl-ACP reductase	COORDINATES: similar to AA sequence:RefSeq:YP_499500.1	WP_000933195.1
1014453	USA300HOU_RS05010	C340T	Y	enoyl-ACP reductase	COORDINATES: similar to AA sequence:RefSeq:YP_499500.1	WP_000933195.1
1014459	USA300HOU_RS05010	G346A	Y	enoyl-ACP reductase	COORDINATES: similar to AA sequence:RefSeq:YP_499500.1	WP_000933195.1
1014460	USA300HOU_RS05010	T347C	Y	enoyl-ACP reductase	COORDINATES: similar to AA sequence:RefSeq:YP_499500.1	WP_000933195.1
1014462	USA300HOU_RS05010	A349T	N	enoyl-ACP reductase	COORDINATES: similar to AA sequence:RefSeq:YP_499500.1	WP_000933195.1
1014465	USA300HOU_RS05010	T352G	Y	enoyl-ACP reductase	COORDINATES: similar to AA sequence:RefSeq:YP_499500.1	WP_000933195.1
1014471	USA300HOU_RS05010	C358T	Y	enoyl-ACP reductase	COORDINATES: similar to AA sequence:RefSeq:YP_499500.1	WP_000933195.1
1014474	USA300HOU_RS05010	T361C	Y	enoyl-ACP reductase	COORDINATES: similar to AA sequence:RefSeq:YP_499500.1	WP_000933195.1
1014480	USA300HOU_RS05010	T367A	Y	enoyl-ACP reductase	COORDINATES: similar to AA sequence:RefSeq:YP_499500.1	WP_000933195.1
1014483	USA300HOU_RS05010	C370T	Y	enoyl-ACP reductase	COORDINATES: similar to AA sequence:RefSeq:YP_499500.1	WP_000933195.1
1014498	USA300HOU_RS05010	G385T	Y	enoyl-ACP reductase	COORDINATES: similar to AA sequence:RefSeq:YP_499500.1	WP_000933195.1
1014501	USA300HOU_RS05010	T388G	Y	enoyl-ACP reductase	COORDINATES: similar to AA sequence:RefSeq:YP_499500.1	WP_000933195.1
1014504	USA300HOU_RS05010	T391C	Y	enoyl-ACP reductase	COORDINATES: similar to AA sequence:RefSeq:YP_499500.1	WP_000933195.1
1014510	USA300HOU_RS05010	T397G	Y	enoyl-ACP reductase	COORDINATES: similar to AA sequence:RefSeq:YP_499500.1	WP_000933195.1
1014513	USA300HOU_RS05010	A400G	Y	enoyl-ACP reductase	COORDINATES: similar to AA sequence:RefSeq:YP_499500.1	WP_000933195.1
1014517	USA300HOU_RS05010	T404A	N	enoyl-ACP reductase	COORDINATES: similar to AA sequence:RefSeq:YP_499500.1	WP_000933195.1
1014526	USA300HOU_RS05010	G413A	N	enoyl-ACP reductase	COORDINATES: similar to AA sequence:RefSeq:YP_499500.1	WP_000933195.1
1014528	USA300HOU_RS05010	A415C	N	enoyl-ACP reductase	COORDINATES: similar to AA sequence:RefSeq:YP_499500.1	WP_000933195.1
1014537	USA300HOU_RS05010	C424T	Y	enoyl-ACP reductase	COORDINATES: similar to AA sequence:RefSeq:YP_499500.1	WP_000933195.1
1014564	USA300HOU_RS05010	C451T	Y	enoyl-ACP reductase	COORDINATES: similar to AA sequence:RefSeq:YP_499500.1	WP_000933195.1
1014570	USA300HOU_RS05010	C457T	Y	enoyl-ACP reductase	COORDINATES: similar to AA sequence:RefSeq:YP_499500.1	WP_000933195.1
1014573	USA300HOU_RS05010	A460C	Y	enoyl-ACP reductase	COORDINATES: similar to AA sequence:RefSeq:YP_499500.1	WP_000933195.1
1014600	USA300HOU_RS05010	T487A	Y	enoyl-ACP reductase	COORDINATES: similar to AA sequence:RefSeq:YP_499500.1	WP_000933195.1
1014609	USA300HOU_RS05010	G496A	Y	enoyl-ACP reductase	COORDINATES: similar to AA sequence:RefSeq:YP_499500.1	WP_000933195.1
1014612	USA300HOU_RS05010	C499T	Y	enoyl-ACP reductase	COORDINATES: similar to AA sequence:RefSeq:YP_499500.1	WP_000933195.1
1014621	USA300HOU_RS05010	A508T	Y	enoyl-ACP reductase	COORDINATES: similar to AA sequence:RefSeq:YP_499500.1	WP_000933195.1
1014645	USA300HOU_RS05010	C532T	Y	enoyl-ACP reductase	COORDINATES: similar to AA sequence:RefSeq:YP_499500.1	WP_000933195.1
1014651	USA300HOU_RS05010	T538C	Y	enoyl-ACP reductase	COORDINATES: similar to AA sequence:RefSeq:YP_499500.1	WP_000933195.1
1014654	USA300HOU_RS05010	A541G	Y	enoyl-ACP reductase	COORDINATES: similar to AA sequence:RefSeq:YP_499500.1	WP_000933195.1
1014657	USA300HOU_RS05010	T544C	Y	enoyl-ACP reductase	COORDINATES: similar to AA sequence:RefSeq:YP_499500.1	WP_000933195.1
1014660	USA300HOU_RS05010	T547C	Y	enoyl-ACP reductase	COORDINATES: similar to AA sequence:RefSeq:YP_499500.1	WP_000933195.1
1014666	USA300HOU_RS05010	C553A	Y	enoyl-ACP reductase	COORDINATES: similar to AA sequence:RefSeq:YP_499500.1	WP_000933195.1
1014669	USA300HOU_RS05010	T556A	Y	enoyl-ACP reductase	COORDINATES: similar to AA sequence:RefSeq:YP_499500.1	WP_000933195.1
1014675	USA300HOU_RS05010	A562T	Y	enoyl-ACP reductase	COORDINATES: similar to AA sequence:RefSeq:YP_499500.1	WP_000933195.1
1014681	USA300HOU_RS05010	A568T	Y	enoyl-ACP reductase	COORDINATES: similar to AA sequence:RefSeq:YP_499500.1	WP_000933195.1
1014693	USA300HOU_RS05010	C580T	Y	enoyl-ACP reductase	COORDINATES: similar to AA sequence:RefSeq:YP_499500.1	WP_000933195.1
1014699	USA300HOU_RS05010	A586G	Y	enoyl-ACP reductase	COORDINATES: similar to AA sequence:RefSeq:YP_499500.1	WP_000933195.1
1014708	USA300HOU_RS05010	A595T	Y	enoyl-ACP reductase	COORDINATES: similar to AA sequence:RefSeq:YP_499500.1	WP_000933195.1
1016417	-
1026721	USA300HOU_RS05060	C567T	N	membrane protein	COORDINATES: similar to AA sequence:RefSeq:YP_499510.1	WP_000928413.1
1032612	-
1043676	-
1054623	-
1054647	-
1069860	USA300HOU_RS05280	C323G	N	quinol oxidase subunit 2	COORDINATES: similar to AA sequence:RefSeq:YP_499554.1	WP_000032836.1
1070768	-
1073203	-
1088762	USA300HOU_RS05380	A212G	N	hypothetical protein	COORDINATES: similar to AA sequence:RefSeq:YP_499574.1	WP_000009069.1
1094736	-
1101808	USA300HOU_RS05450	C128T	N	cell-wall-binding lipoprotein	COORDINATES: similar to AA sequence:RefSeq:YP_499588.1	WP_000668339.1
1107267	USA300HOU_RS05470	G1310A	N	dihydrolipoyl dehydrogenase	COORDINATES: similar to AA sequence:RefSeq:WP_009383646.1	WP_000260118.1
1138877	USA300HOU_RS05645	G441A	N	iron-regulated surface determinant protein A	COORDINATES: similar to AA sequence:RefSeq:YP_499627.1	WP_000160859.1
1141421	USA300HOU_RS05655	C1041T	N	hypothetical protein	COORDINATES: similar to AA sequence:RefSeq:YP_499629.1	WP_001246698.1
1159643	USA300HOU_RS05745	C239T	N	succinate dehydrogenase flavoprotein subunit	COORDINATES: similar to AA sequence:RefSeq:WP_019835741.1	WP_000818278.1
1163297	USA300HOU_RS05760	A264C	N	non-canonical purine NTP pyrophosphatase	COORDINATES: similar to AA sequence:RefSeq:YP_499651.1	WP_000659322.1
1164129	-
1173139	USA300HOU_RS05845	A423T	N	hypothetical protein	COORDINATES: similar to AA sequence:RefSeq:YP_499668.1	WP_000041896.1
1191209	USA300HOU_RS05940	G917A	N	phospho-N-acetylmuramoyl-pentapeptide- transferase	COORDINATES: similar to AA sequence:RefSeq:YP_499688.1	WP_000578458.1
1202785	USA300HOU_RS05995	G1763T	N	isoleucine--tRNA ligase	COORDINATES: similar to AA sequence:RefSeq:YP_499699.1	WP_000384691.1
1211884	USA300HOU_RS06040	T136C	Y	carbamoyl-phosphate synthase small chain	COORDINATES: similar to AA sequence:RefSeq:YP_499708.1	WP_001190913.1
1217196	USA300HOU_RS06055	G380A	N	orotate phosphoribosyltransferase	COORDINATES: similar to AA sequence:RefSeq:YP_499711.1	WP_001040245.1
1226694	USA300HOU_RS06095	C782T	N	hypothetical protein	COORDINATES: similar to AA sequence:RefSeq:YP_499719.1	WP_000751704.1
1241653	USA300HOU_RS06165	G1932A	N	DNA helicase RecG	COORDINATES: similar to AA sequence:RefSeq:YP_499733.1	WP_001151500.1
1242953	USA300HOU_RS06175	G392T	N	phosphate acyltransferase	COORDINATES: similar to AA sequence:RefSeq:YP_499735.1	WP_000239744.1
1249210	USA300HOU_RS06205	A2547G	N	chromosome segregation protein SMC	COORDINATES: similar to AA sequence:RefSeq:YP_499741.1	WP_000262704.1
1260659	USA300HOU_RS06260	T758C	N	ribonuclease HII	COORDINATES: similar to AA sequence:RefSeq:YP_499752.1	WP_000176394.1
1262966	-
1266715	USA300HOU_RS06290	C6T	N	DNA topoisomerase I	COORDINATES: similar to AA sequence:RefSeq:YP_499758.1	WP_001548566.1
1270715	USA300HOU_RS06300	A51T	N	tyrosine recombinase XerC	COORDINATES: similar to AA sequence:RefSeq:YP_499760.1	WP_001015597.1
1276132	USA300HOU_RS06335	A472G	Y	elongation factor Ts	COORDINATES: similar to AA sequence:RefSeq:YP_499767.1	WP_000201387.1
1297595	USA300HOU_RS06420	G1589T	N	polyribonucleotide nucleotidyltransferase	COORDINATES: similar to AA sequence:RefSeq:YP_499784.1	WP_000076690.1
1301455	USA300HOU_RS06430	C1062T	N	DNA translocase FtsK	COORDINATES: similar to AA sequence:RefSeq:YP_499786.1	WP_001806691.1
1315520	USA300HOU_RS06495	G803T	N	2-oxoacid:acceptor oxidoreductase subunit alpha	COORDINATES: similar to AA sequence:RefSeq:YP_499799.1	WP_000804328.1
1331423	USA300HOU_RS06555	A750G	N	alpha/beta hydrolase	COORDINATES: similar to AA sequence:RefSeq:YP_499811.1	WP_000136950.1
1332760	USA300HOU_RS06565	A205G	Y	RNA-binding protein Hfq	COORDINATES: similar to AA sequence:RefSeq:YP_499813.1	WP_000561358.1
1338881	-
1346362	USA300HOU_RS06690	A38G	N	low specificity L-threonine aldolase	COORDINATES: similar to AA sequence:RefSeq:YP_499838.1	WP_000622700.1
1370608	USA300HOU_RS06830	T139A	N	transketolase	COORDINATES: similar to AA sequence:RefSeq:WP_001661967.1	WP_000481443.1
1375777	USA300HOU_RS06855	G905A	N	nuclease SbcCD subunit C	COORDINATES: similar to AA sequence:RefSeq:WP_000803170.1	WP_000803164.1
1377397	USA300HOU_RS06855	G2525T	N	nuclease SbcCD subunit C	COORDINATES: similar to AA sequence:RefSeq:WP_000803170.1	WP_000803164.1
1388352	USA300HOU_RS06895	C240A	N	DNA topoisomerase 4 subunit A	COORDINATES: similar to AA sequence:RefSeq:YP_499880.1	WP_001289569.1
1388352	USA300HOU_RS06895	C240T	N	DNA topoisomerase 4 subunit A	COORDINATES: similar to AA sequence:RefSeq:YP_499880.1	WP_001289569.1
1391438	USA300HOU_RS06905	A674G	N	alanine:cation symporter family protein	COORDINATES: similar to AA sequence:RefSeq:YP_499882.1	WP_000651160.1
1394569	USA300HOU_RS06920	G859A	Y	AI-2E family transporter	COORDINATES: similar to AA sequence:RefSeq:YP_499885.1	WP_001004752.1
1398006	-
1410710	-
1416305	USA300HOU_RS07015	A673G	N	ABC transporter ATP-binding protein	COORDINATES: similar to AA sequence:RefSeq:YP_499904.1	WP_000571258.1
1422884	USA300HOU_RS07055	T534G	N	phosphate ABC transporter ATP-binding protein	COORDINATES: similar to AA sequence:RefSeq:YP_499912.1	WP_000079447.1
1443833	USA300HOU_RS07180	A55T	Y	branched-chain amino acid transport system II carrier protein	COORDINATES: similar to AA sequence:RefSeq:YP_499938.1	WP_001039275.1
1444274	USA300HOU_RS07180	C496T	Y	branched-chain amino acid transport system II carrier protein	COORDINATES: similar to AA sequence:RefSeq:YP_499938.1	WP_001039275.1
1455168	USA300HOU_RS07215	C965T	N	two-component sensor histidine kinase	COORDINATES: similar to AA sequence:RefSeq:YP_499945.1	WP_000166801.1
1466046	USA300HOU_RS07295	A692T	N	thymidylate synthase	COORDINATES: similar to AA sequence:RefSeq:YP_499960.1	WP_000934885.1
1466055	USA300HOU_RS07295	G701A	N	thymidylate synthase	COORDINATES: similar to AA sequence:RefSeq:YP_499960.1	WP_000934885.1
1466067	USA300HOU_RS07295	A713G	N	thymidylate synthase	COORDINATES: similar to AA sequence:RefSeq:YP_499960.1	WP_000934885.1
1466079	USA300HOU_RS07295	T725A	N	thymidylate synthase	COORDINATES: similar to AA sequence:RefSeq:YP_499960.1	WP_000934885.1
1466081	USA300HOU_RS07295	A727G	Y	thymidylate synthase	COORDINATES: similar to AA sequence:RefSeq:YP_499960.1	WP_000934885.1
1466084	USA300HOU_RS07295	A730G	Y	thymidylate synthase	COORDINATES: similar to AA sequence:RefSeq:YP_499960.1	WP_000934885.1
1466091	USA300HOU_RS07295	G737A	N	thymidylate synthase	COORDINATES: similar to AA sequence:RefSeq:YP_499960.1	WP_000934885.1
1466112	USA300HOU_RS07295	G758A	N	thymidylate synthase	COORDINATES: similar to AA sequence:RefSeq:YP_499960.1	WP_000934885.1
1466127	USA300HOU_RS07295	G773A	N	thymidylate synthase	COORDINATES: similar to AA sequence:RefSeq:YP_499960.1	WP_000934885.1
1466151	USA300HOU_RS07295	T797C	N	thymidylate synthase	COORDINATES: similar to AA sequence:RefSeq:YP_499960.1	WP_000934885.1
1466543	-
1467472	USA300HOU_RS07305	A285G	N	virulence factor C	COORDINATES: similar to AA sequence:RefSeq:YP_499962.1	WP_000404653.1
1468367	USA300HOU_RS07310	T18C	N	hypothetical protein	COORDINATES: similar to AA sequence:RefSeq:YP_499963.1	WP_000691942.1
1478425	USA300HOU_RS07340	T7669C	Y	hyperosmolarity resistance protein Ebh	COORDINATES: similar to AA sequence:RefSeq:WP_001109320.1	WP_001109328.1
1491551	USA300HOU_RS07340	T20795A	N	hyperosmolarity resistance protein Ebh	COORDINATES: similar to AA sequence:RefSeq:WP_001109320.1	WP_001109328.1
1502170	-
1502876	USA300HOU_RS07345	C457T	Y	quinolone resistance protein NorB	COORDINATES: similar to AA sequence:RefSeq:YP_499970.1	WP_000414685.1
1536477	USA300HOU_RS07490	A1142T	N	3-phosphoshikimate 1-carboxyvinyltransferase	COORDINATES: similar to AA sequence:RefSeq:YP_499999.1	WP_000245895.1
1547168	-
1549141	USA300HOU_RS07575	C601A	Y	L-asparaginase	COORDINATES: similar to AA sequence:RefSeq:YP_500016.1	WP_000681756.1
1557329	USA300HOU_RS07620	G779A	N	hypothetical protein	COORDINATES: similar to AA sequence:RefSeq:YP_500025.1	WP_000913219.1
1557332	USA300HOU_RS07620	T782G	N	hypothetical protein	COORDINATES: similar to AA sequence:RefSeq:YP_500025.1	WP_000913219.1
1557356	USA300HOU_RS07620	A806T	N	hypothetical protein	COORDINATES: similar to AA sequence:RefSeq:YP_500025.1	WP_000913219.1
1557374	USA300HOU_RS07620	A824T	N	hypothetical protein	COORDINATES: similar to AA sequence:RefSeq:YP_500025.1	WP_000913219.1
1557398	USA300HOU_RS07620	G848A	N	hypothetical protein	COORDINATES: similar to AA sequence:RefSeq:YP_500025.1	WP_000913219.1
1557404	USA300HOU_RS07620	G854C	N	hypothetical protein	COORDINATES: similar to AA sequence:RefSeq:YP_500025.1	WP_000913219.1
1557405	USA300HOU_RS07620	G855A	N	hypothetical protein	COORDINATES: similar to AA sequence:RefSeq:YP_500025.1	WP_000913219.1
1557407	USA300HOU_RS07620	A857C	N	hypothetical protein	COORDINATES: similar to AA sequence:RefSeq:YP_500025.1	WP_000913219.1
1557409	USA300HOU_RS07620	T859C	Y	hypothetical protein	COORDINATES: similar to AA sequence:RefSeq:YP_500025.1	WP_000913219.1
1557424	USA300HOU_RS07620	G874A	Y	hypothetical protein	COORDINATES: similar to AA sequence:RefSeq:YP_500025.1	WP_000913219.1
1557425	USA300HOU_RS07620	T875C	N	hypothetical protein	COORDINATES: similar to AA sequence:RefSeq:YP_500025.1	WP_000913219.1
1557430	USA300HOU_RS07620	T880G	N	hypothetical protein	COORDINATES: similar to AA sequence:RefSeq:YP_500025.1	WP_000913219.1
1559059	USA300HOU_RS07635	C386A	N	hypothetical protein	COORDINATES: similar to AA sequence:RefSeq:YP_500028.1	WP_000476873.1
1564249	-
1564259	-
1564279	-
1564283	-
1564304	-
1564316	-
1564333	USA300HOU_RS07665	G8A	N	hypothetical protein	COORDINATES: similar to AA sequence:RefSeq:YP_500034.1	WP_000466784.1
1564346	USA300HOU_RS07665	T21C	N	hypothetical protein	COORDINATES: similar to AA sequence:RefSeq:YP_500034.1	WP_000466784.1
1564351	USA300HOU_RS07665	C26T	N	hypothetical protein	COORDINATES: similar to AA sequence:RefSeq:YP_500034.1	WP_000466784.1
1564360	USA300HOU_RS07665	A35G	N	hypothetical protein	COORDINATES: similar to AA sequence:RefSeq:YP_500034.1	WP_000466784.1
1564365	USA300HOU_RS07665	A40T	N	hypothetical protein	COORDINATES: similar to AA sequence:RefSeq:YP_500034.1	WP_000466784.1
1564366	USA300HOU_RS07665	T41C	N	hypothetical protein	COORDINATES: similar to AA sequence:RefSeq:YP_500034.1	WP_000466784.1
1564372	USA300HOU_RS07665	T47A	N	hypothetical protein	COORDINATES: similar to AA sequence:RefSeq:YP_500034.1	WP_000466784.1
1564374	USA300HOU_RS07665	G49A	Y	hypothetical protein	COORDINATES: similar to AA sequence:RefSeq:YP_500034.1	WP_000466784.1
1564375	USA300HOU_RS07665	A50G	N	hypothetical protein	COORDINATES: similar to AA sequence:RefSeq:YP_500034.1	WP_000466784.1
1564387	USA300HOU_RS07665	T62C	N	hypothetical protein	COORDINATES: similar to AA sequence:RefSeq:YP_500034.1	WP_000466784.1
1564390	USA300HOU_RS07665	T65A	N	hypothetical protein	COORDINATES: similar to AA sequence:RefSeq:YP_500034.1	WP_000466784.1
1564393	USA300HOU_RS07665	T68G	N	hypothetical protein	COORDINATES: similar to AA sequence:RefSeq:YP_500034.1	WP_000466784.1
1564411	USA300HOU_RS07665	G86A	N	hypothetical protein	COORDINATES: similar to AA sequence:RefSeq:YP_500034.1	WP_000466784.1
1564417	USA300HOU_RS07665	A92G	N	hypothetical protein	COORDINATES: similar to AA sequence:RefSeq:YP_500034.1	WP_000466784.1
1564420	USA300HOU_RS07665	A95G	N	hypothetical protein	COORDINATES: similar to AA sequence:RefSeq:YP_500034.1	WP_000466784.1
1564444	USA300HOU_RS07665	T119C	N	hypothetical protein	COORDINATES: similar to AA sequence:RefSeq:YP_500034.1	WP_000466784.1
1564456	USA300HOU_RS07665	T131A	N	hypothetical protein	COORDINATES: similar to AA sequence:RefSeq:YP_500034.1	WP_000466784.1
1564457	USA300HOU_RS07665	T132A	N	hypothetical protein	COORDINATES: similar to AA sequence:RefSeq:YP_500034.1	WP_000466784.1
1564459	USA300HOU_RS07665	T134C	N	hypothetical protein	COORDINATES: similar to AA sequence:RefSeq:YP_500034.1	WP_000466784.1
1564459	USA300HOU_RS07665	T134*		hypothetical protein	COORDINATES: similar to AA sequence:RefSeq:YP_500034.1	WP_000466784.1
1564462	USA300HOU_RS07665	G137A	N	hypothetical protein	COORDINATES: similar to AA sequence:RefSeq:YP_500034.1	WP_000466784.1
1564465	USA300HOU_RS07665	A140G	N	hypothetical protein	COORDINATES: similar to AA sequence:RefSeq:YP_500034.1	WP_000466784.1
1564469	USA300HOU_RS07665	C144T	N	hypothetical protein	COORDINATES: similar to AA sequence:RefSeq:YP_500034.1	WP_000466784.1
1564473	USA300HOU_RS07665	G148A	Y	hypothetical protein	COORDINATES: similar to AA sequence:RefSeq:YP_500034.1	WP_000466784.1
1564480	USA300HOU_RS07665	G155A	N	hypothetical protein	COORDINATES: similar to AA sequence:RefSeq:YP_500034.1	WP_000466784.1
1564507	USA300HOU_RS07665	T182C	N	hypothetical protein	COORDINATES: similar to AA sequence:RefSeq:YP_500034.1	WP_000466784.1
1564518	USA300HOU_RS07665	T193C	Y	hypothetical protein	COORDINATES: similar to AA sequence:RefSeq:YP_500034.1	WP_000466784.1
1564522	USA300HOU_RS07665	C197A	N	hypothetical protein	COORDINATES: similar to AA sequence:RefSeq:YP_500034.1	WP_000466784.1
1564528	USA300HOU_RS07665	G203A	N	hypothetical protein	COORDINATES: similar to AA sequence:RefSeq:YP_500034.1	WP_000466784.1
1567680	USA300HOU_RS07685	T998C	N	minor structural protein	COORDINATES: similar to AA sequence:RefSeq:YP_500038.1	WP_000429558.1
1572118	USA300HOU_RS07705	T804C	N	phage tail tape measure protein	COORDINATES: similar to AA sequence:RefSeq:YP_500042.1	WP_001003408.1
1593118	USA300HOU_RS07830	C126G	N	DUF1381 domain-containing protein	COORDINATES: similar to AA sequence:RefSeq:YP_500688.1	WP_000195794.1
1593120	USA300HOU_RS07830	T128C	Y	DUF1381 domain-containing protein	COORDINATES: similar to AA sequence:RefSeq:YP_500688.1	WP_000195794.1
1593126	USA300HOU_RS07830	G134A	N	DUF1381 domain-containing protein	COORDINATES: similar to AA sequence:RefSeq:YP_500688.1	WP_000195794.1
1593127	USA300HOU_RS07830	C135T	N	DUF1381 domain-containing protein	COORDINATES: similar to AA sequence:RefSeq:YP_500688.1	WP_000195794.1
1593128	USA300HOU_RS07830	T136C	Y	DUF1381 domain-containing protein	COORDINATES: similar to AA sequence:RefSeq:YP_500688.1	WP_000195794.1
1593130	USA300HOU_RS07830	T138C	N	DUF1381 domain-containing protein	COORDINATES: similar to AA sequence:RefSeq:YP_500688.1	WP_000195794.1
1593135	USA300HOU_RS07830	T143A	N	DUF1381 domain-containing protein	COORDINATES: similar to AA sequence:RefSeq:YP_500688.1	WP_000195794.1
1593136	USA300HOU_RS07830	T144G	N	DUF1381 domain-containing protein	COORDINATES: similar to AA sequence:RefSeq:YP_500688.1	WP_000195794.1
1593141	USA300HOU_RS07830	T149A	N	DUF1381 domain-containing protein	COORDINATES: similar to AA sequence:RefSeq:YP_500688.1	WP_000195794.1
1593195	USA300HOU_RS07830	C203T	N	DUF1381 domain-containing protein	COORDINATES: similar to AA sequence:RefSeq:YP_500688.1	WP_000195794.1
1593282	USA300HOU_RS07835	A47G	N	hypothetical protein	COORDINATES: similar to AA sequence:RefSeq:YP_500690.1	WP_000185671.1
1593285	USA300HOU_RS07835	A50G	N	hypothetical protein	COORDINATES: similar to AA sequence:RefSeq:YP_500690.1	WP_000185671.1
1593567	USA300HOU_RS07835	C332A	N	hypothetical protein	COORDINATES: similar to AA sequence:RefSeq:YP_500690.1	WP_000185671.1
1593808	USA300HOU_RS07840	C44A	N	hypothetical protein	COORDINATES: similar to AA sequence:RefSeq:YP_500692.1	WP_001065039.1
1593810	USA300HOU_RS07840	C46T	Y	hypothetical protein	COORDINATES: similar to AA sequence:RefSeq:YP_500692.1	WP_001065039.1
1593839	USA300HOU_RS07840	C75T	N	hypothetical protein	COORDINATES: similar to AA sequence:RefSeq:YP_500692.1	WP_001065039.1
1593840	USA300HOU_RS07840	C76A	Y	hypothetical protein	COORDINATES: similar to AA sequence:RefSeq:YP_500692.1	WP_001065039.1
1593883	USA300HOU_RS07840	T119C	N	hypothetical protein	COORDINATES: similar to AA sequence:RefSeq:YP_500692.1	WP_001065039.1
1593922	USA300HOU_RS07840	G158A	N	hypothetical protein	COORDINATES: similar to AA sequence:RefSeq:YP_500692.1	WP_001065039.1
1594046	USA300HOU_RS07845	G19C	N	hypothetical protein	COORDINATES: similar to AA sequence:RefSeq:YP_500074.1	WP_000132194.1
1594056	USA300HOU_RS07845	C29T	N	hypothetical protein	COORDINATES: similar to AA sequence:RefSeq:YP_500074.1	WP_000132194.1
1594125	USA300HOU_RS07845	G98A	N	hypothetical protein	COORDINATES: similar to AA sequence:RefSeq:YP_500074.1	WP_000132194.1
1594164	USA300HOU_RS07845	C137A	N	hypothetical protein	COORDINATES: similar to AA sequence:RefSeq:YP_500074.1	WP_000132194.1
1594170	USA300HOU_RS07845	A143G	N	hypothetical protein	COORDINATES: similar to AA sequence:RefSeq:YP_500074.1	WP_000132194.1
1594182	USA300HOU_RS07845	A155G	N	hypothetical protein	COORDINATES: similar to AA sequence:RefSeq:YP_500074.1	WP_000132194.1
1594183	USA300HOU_RS07845	G156A	N	hypothetical protein	COORDINATES: similar to AA sequence:RefSeq:YP_500074.1	WP_000132194.1
1594206	USA300HOU_RS07845	C179T	Y	hypothetical protein	COORDINATES: similar to AA sequence:RefSeq:YP_500074.1	WP_000132194.1
1594221	USA300HOU_RS07845	T194C	N	hypothetical protein	COORDINATES: similar to AA sequence:RefSeq:YP_500074.1	WP_000132194.1
1594227	USA300HOU_RS07845	G200T	N	hypothetical protein	COORDINATES: similar to AA sequence:RefSeq:YP_500074.1	WP_000132194.1
1594230	USA300HOU_RS07845	G203A	N	hypothetical protein	COORDINATES: similar to AA sequence:RefSeq:YP_500074.1	WP_000132194.1
1594233	USA300HOU_RS07845	A206G	N	hypothetical protein	COORDINATES: similar to AA sequence:RefSeq:YP_500074.1	WP_000132194.1
1594239	USA300HOU_RS07845	G212A	N	hypothetical protein	COORDINATES: similar to AA sequence:RefSeq:YP_500074.1	WP_000132194.1
1594244	USA300HOU_RS07845	A217G	Y	hypothetical protein	COORDINATES: similar to AA sequence:RefSeq:YP_500074.1	WP_000132194.1
1594246	USA300HOU_RS07845	C219T	N	hypothetical protein	COORDINATES: similar to AA sequence:RefSeq:YP_500074.1	WP_000132194.1
1594247	USA300HOU_RS07845	G220A	Y	hypothetical protein	COORDINATES: similar to AA sequence:RefSeq:YP_500074.1	WP_000132194.1
1594254	USA300HOU_RS07845	A227G	N	hypothetical protein	COORDINATES: similar to AA sequence:RefSeq:YP_500074.1	WP_000132194.1
1594261	USA300HOU_RS07845	C234T	N	hypothetical protein	COORDINATES: similar to AA sequence:RefSeq:YP_500074.1	WP_000132194.1
1600128	USA300HOU_RS07900	T83C	N	hypothetical protein	COORDINATES: similar to AA sequence:RefSeq:WP_000829612.1	WP_000829612.1
1600262	USA300HOU_RS07900	T217A	N	hypothetical protein	COORDINATES: similar to AA sequence:RefSeq:WP_000829612.1	WP_000829612.1
1600290	USA300HOU_RS07900	G245A	N	hypothetical protein	COORDINATES: similar to AA sequence:RefSeq:WP_000829612.1	WP_000829612.1
1600344	USA300HOU_RS07900	A299T	N	hypothetical protein	COORDINATES: similar to AA sequence:RefSeq:WP_000829612.1	WP_000829612.1
1600414	-
1600417	-
1600418	-
1600419	-
1600439	-
1600481	USA300HOU_RS07905	G26A	N	DUF1270 domain-containing protein	COORDINATES: similar to AA sequence:RefSeq:YP_500084.1
1600485	USA300HOU_RS07905	T30A	N	DUF1270 domain-containing protein	COORDINATES: similar to AA sequence:RefSeq:YP_500084.1
1600493	USA300HOU_RS07905	T38A	N	DUF1270 domain-containing protein	COORDINATES: similar to AA sequence:RefSeq:YP_500084.1
1600499	USA300HOU_RS07905	G44A	N	DUF1270 domain-containing protein	COORDINATES: similar to AA sequence:RefSeq:YP_500084.1
1600526	USA300HOU_RS07905	T71C	N	DUF1270 domain-containing protein	COORDINATES: similar to AA sequence:RefSeq:YP_500084.1
1601612	-
1605982	USA300HOU_RS15320	A56G	N	hypothetical protein	COORDINATES: similar to AA sequence:RefSeq:WP_001548909.1	WP_001548909.1
1608328	USA300HOU_RS07970	C383T	N	hypothetical protein	COORDINATES: similar to AA sequence:RefSeq:YP_500028.1	WP_001548912.1
1627354	USA300HOU_RS08075	G290A	N	phosphogluconate dehydrogenase (NADP(+)-dependent	decarboxylating)	COORDINATES: similar to AA sequence:RefSeq:YP_500120.1	WP_000193707.1
1627357	USA300HOU_RS08075	C293T	N	phosphogluconate dehydrogenase (NADP(+)-dependent	decarboxylating)	COORDINATES: similar to AA sequence:RefSeq:YP_500120.1	WP_000193707.1
1627378	USA300HOU_RS08075	G314A	N	phosphogluconate dehydrogenase (NADP(+)-dependent	decarboxylating)	COORDINATES: similar to AA sequence:RefSeq:YP_500120.1	WP_000193707.1
1627381	USA300HOU_RS08075	A317G	N	phosphogluconate dehydrogenase (NADP(+)-dependent	decarboxylating)	COORDINATES: similar to AA sequence:RefSeq:YP_500120.1	WP_000193707.1
1627384	USA300HOU_RS08075	G320A	N	phosphogluconate dehydrogenase (NADP(+)-dependent	decarboxylating)	COORDINATES: similar to AA sequence:RefSeq:YP_500120.1	WP_000193707.1
1627390	USA300HOU_RS08075	T326C	N	phosphogluconate dehydrogenase (NADP(+)-dependent	decarboxylating)	COORDINATES: similar to AA sequence:RefSeq:YP_500120.1	WP_000193707.1
1627393	USA300HOU_RS08075	T329A	N	phosphogluconate dehydrogenase (NADP(+)-dependent	decarboxylating)	COORDINATES: similar to AA sequence:RefSeq:YP_500120.1	WP_000193707.1
1627395	USA300HOU_RS08075	T331G	Y	phosphogluconate dehydrogenase (NADP(+)-dependent	decarboxylating)	COORDINATES: similar to AA sequence:RefSeq:YP_500120.1	WP_000193707.1
1627405	USA300HOU_RS08075	A341T	N	phosphogluconate dehydrogenase (NADP(+)-dependent	decarboxylating)	COORDINATES: similar to AA sequence:RefSeq:YP_500120.1	WP_000193707.1
1627408	USA300HOU_RS08075	T344A	N	phosphogluconate dehydrogenase (NADP(+)-dependent	decarboxylating)	COORDINATES: similar to AA sequence:RefSeq:YP_500120.1	WP_000193707.1
1627410	USA300HOU_RS08075	A346G	Y	phosphogluconate dehydrogenase (NADP(+)-dependent	decarboxylating)	COORDINATES: similar to AA sequence:RefSeq:YP_500120.1	WP_000193707.1
1627417	USA300HOU_RS08075	A353T	N	phosphogluconate dehydrogenase (NADP(+)-dependent	decarboxylating)	COORDINATES: similar to AA sequence:RefSeq:YP_500120.1	WP_000193707.1
1627419	USA300HOU_RS08075	G355A	Y	phosphogluconate dehydrogenase (NADP(+)-dependent	decarboxylating)	COORDINATES: similar to AA sequence:RefSeq:YP_500120.1	WP_000193707.1
1627426	USA300HOU_RS08075	A362G	N	phosphogluconate dehydrogenase (NADP(+)-dependent	decarboxylating)	COORDINATES: similar to AA sequence:RefSeq:YP_500120.1	WP_000193707.1
1627435	USA300HOU_RS08075	A371G	N	phosphogluconate dehydrogenase (NADP(+)-dependent	decarboxylating)	COORDINATES: similar to AA sequence:RefSeq:YP_500120.1	WP_000193707.1
1627437	USA300HOU_RS08075	T373G	N	phosphogluconate dehydrogenase (NADP(+)-dependent	decarboxylating)	COORDINATES: similar to AA sequence:RefSeq:YP_500120.1	WP_000193707.1
1627444	USA300HOU_RS08075	A380G	N	phosphogluconate dehydrogenase (NADP(+)-dependent	decarboxylating)	COORDINATES: similar to AA sequence:RefSeq:YP_500120.1	WP_000193707.1
1627447	USA300HOU_RS08075	T383C	N	phosphogluconate dehydrogenase (NADP(+)-dependent	decarboxylating)	COORDINATES: similar to AA sequence:RefSeq:YP_500120.1	WP_000193707.1
1627453	USA300HOU_RS08075	A389T	N	phosphogluconate dehydrogenase (NADP(+)-dependent	decarboxylating)	COORDINATES: similar to AA sequence:RefSeq:YP_500120.1	WP_000193707.1
1627455	USA300HOU_RS08075	G391T	Y	phosphogluconate dehydrogenase (NADP(+)-dependent	decarboxylating)	COORDINATES: similar to AA sequence:RefSeq:YP_500120.1	WP_000193707.1
1627465	USA300HOU_RS08075	G401A	N	phosphogluconate dehydrogenase (NADP(+)-dependent	decarboxylating)	COORDINATES: similar to AA sequence:RefSeq:YP_500120.1	WP_000193707.1
1631321	USA300HOU_RS08095	T87C	N	hypothetical protein	COORDINATES: similar to AA sequence:RefSeq:YP_500125.1	WP_000367419.1
1639070	-
1641318	USA300HOU_RS08140	T785C	N	exodeoxyribonuclease 7 large subunit	COORDINATES: similar to AA sequence:RefSeq:YP_500134.1	WP_001286928.1
1643615	USA300HOU_RS08155	A902G	N	acetyl-CoA carboxylase biotin carboxylase subunit	COORDINATES: similar to AA sequence:RefSeq:YP_500137.1	WP_000756612.1
1647229	USA300HOU_RS08175	T474C	N	hypothetical protein	COORDINATES: similar to AA sequence:RefSeq:YP_500141.1	WP_000737686.1
1657143	USA300HOU_RS08245	T442C	Y	type II/IV secretion system protein	COORDINATES: similar to AA sequence:RefSeq:YP_500155.1	WP_000697228.1
1663915	USA300HOU_RS08285	G1587A	N	penicillin-binding protein 3	COORDINATES: similar to AA sequence:RefSeq:YP_500164.1	WP_000919754.1
1664435	-
1668162	USA300HOU_RS08310	C549T	N	endonuclease	COORDINATES: similar to AA sequence:RefSeq:YP_500169.1	WP_000924214.1
1671474	USA300HOU_RS08325	C398T	N	tRNA methyltransferase	COORDINATES: similar to AA sequence:RefSeq:YP_500172.1	WP_000624584.1
1683048	USA300HOU_RS08385	T491C	N	hypothetical protein	COORDINATES: similar to AA sequence:RefSeq:YP_500185.1	WP_000110603.1
1694329	USA300HOU_RS08440	C694T	Y	coproporphyrinogen III oxidase	COORDINATES: similar to AA sequence:RefSeq:YP_500196.1	WP_000218090.1
1702219	USA300HOU_RS08475	G642A	N	competence protein ComE	COORDINATES: similar to AA sequence:RefSeq:YP_500203.1	WP_001792568.1
1707021	USA300HOU_RS08515	A284G	N	hypothetical protein	COORDINATES: similar to AA sequence:RefSeq:YP_500211.1	WP_000524902.1
1707854	USA300HOU_RS08520	C570T	N	5'-methylthioadenosine/S-adenosylhomocysteine nucleosidase	COORDINATES: similar to AA sequence:RefSeq:YP_500212.1	WP_000579275.1
1713487	USA300HOU_RS08555	G63C	N	acetyl-CoA carboxylase biotin carboxylase subunit	COORDINATES: similar to AA sequence:RefSeq:YP_500219.1	WP_000942744.1
1717003	-
1717129	-
1722304	USA300HOU_RS08605	T415A	N	Holliday junction resolvase RuvX	COORDINATES: similar to AA sequence:RefSeq:YP_500229.1	WP_000939059.1
1723865	USA300HOU_RS08615	G1221A	N	alanine--tRNA ligase	COORDINATES: similar to AA sequence:RefSeq:YP_500231.1	WP_000734064.1
1730326	USA300HOU_RS08630	A1100C	N	tRNA 2-thiouridine(34) synthase MnmA	COORDINATES: similar to AA sequence:RefSeq:WP_019469417.1	WP_000066097.1
1740889	USA300HOU_RS08685	A691G	N	cell wall amidase	COORDINATES: similar to AA sequence:RefSeq:YP_500247.1	WP_000717809.1
1740933	USA300HOU_RS08685	A735T	N	cell wall amidase	COORDINATES: similar to AA sequence:RefSeq:YP_500247.1	WP_000717809.1
1743877	-
1751067	USA300HOU_RS08720	T1067C	N	tRNA guanosine(34) transglycosylase Tgt	COORDINATES: similar to AA sequence:RefSeq:WP_016425271.1	WP_001112045.1
1755657	-
1761254	USA300HOU_RS08795	T454C	Y	prepilin peptidase	COORDINATES: similar to AA sequence:RefSeq:YP_500269.1	WP_000261115.1
1761408	USA300HOU_RS08795	C608T	N	prepilin peptidase	COORDINATES: similar to AA sequence:RefSeq:YP_500269.1	WP_000261115.1
1763664	USA300HOU_RS08810	A603G	N	valine--tRNA ligase	COORDINATES: similar to AA sequence:RefSeq:YP_500272.1	WP_000425353.1
1784496	USA300HOU_RS08915	A1355T	N	threonine--tRNA ligase	COORDINATES: similar to AA sequence:RefSeq:YP_500293.1	WP_000435132.1
1786371	USA300HOU_RS08925	C880T	Y	primosomal protein DnaI	COORDINATES: similar to AA sequence:RefSeq:YP_500295.1	WP_000808621.1
1786727	USA300HOU_RS08930	C316T	Y	helicase DnaB	COORDINATES: similar to AA sequence:RefSeq:YP_500296.1	WP_000533485.1
1794711	USA300HOU_RS08960	T573G	N	hypothetical protein	COORDINATES: similar to AA sequence:RefSeq:YP_500302.1	WP_000849439.1
1800214	USA300HOU_RS08985	A18T	N	citrate synthase	COORDINATES: similar to AA sequence:RefSeq:WP_001662816.1	WP_000829167.1
1806105	USA300HOU_RS09005	C754T	Y	pyruvate kinase	COORDINATES: similar to AA sequence:RefSeq:YP_500311.1	WP_001232648.1
1811678	-
1822769	-
1829380	-
1833385	USA300HOU_RS09130	C605T	N	glycerophosphoryl diester phosphodiesterase	COORDINATES: similar to AA sequence:RefSeq:YP_500336.1	WP_000174282.1
1835929	USA300HOU_RS09145	A619G	Y	D-3-phosphoglycerate dehydrogenase	COORDINATES: similar to AA sequence:RefSeq:YP_500339.1	WP_000808845.1
1845868	USA300HOU_RS09190	A1064C	N	iron-regulated surface determinant protein H	COORDINATES: similar to AA sequence:RefSeq:YP_500348.1	WP_001032773.1
1866198	USA300HOU_RS09270	A48G	N	glutamyl aminopeptidase	COORDINATES: similar to AA sequence:RefSeq:YP_500365.1	WP_001024576.1
1868850	-
1877955	USA300HOU_RS09320	A684G	N	aminoacetone oxidase family FAD-binding enzyme	COORDINATES: similar to AA sequence:RefSeq:YP_500375.1	WP_000285014.1
1879034	USA300HOU_RS09325	A378T	N	peptidase	COORDINATES: similar to AA sequence:RefSeq:YP_500376.1	WP_001050548.1
1881103	USA300HOU_RS09325	A2447G	N	peptidase	COORDINATES: similar to AA sequence:RefSeq:YP_500376.1	WP_001050548.1
1883061	USA300HOU_RS09325	G4405A	Y	peptidase	COORDINATES: similar to AA sequence:RefSeq:YP_500376.1	WP_001050548.1
1885322	-
1885623	USA300HOU_RS09330	G81A	N	rhodanese-like domain-containing protein	COORDINATES: similar to AA sequence:RefSeq:YP_500377.1	WP_000836465.1
1896983	USA300HOU_RS09390	C838T	Y	riboflavin biosynthesis protein RibBA	COORDINATES: similar to AA sequence:RefSeq:YP_500389.1	WP_001159022.1
1901472	-
1905134	USA300HOU_RS09430	A165G	N	hypothetical protein	COORDINATES: similar to AA sequence:RefSeq:YP_500397.1	WP_000384171.1
1908919	USA300HOU_RS09455	C700T	Y	transaldolase	COORDINATES: similar to AA sequence:RefSeq:YP_500402.1	WP_001096494.1
1916102	-
1917076	USA300HOU_RS09500	T886C	Y	phosphoenolpyruvate carboxykinase (ATP)	COORDINATES: similar to AA sequence:RefSeq:YP_500411.1	WP_000109906.1
1917698	USA300HOU_RS09500	G1508A	N	phosphoenolpyruvate carboxykinase (ATP)	COORDINATES: similar to AA sequence:RefSeq:YP_500411.1	WP_000109906.1
1919304	USA300HOU_RS09510	C526T	Y	S9 family peptidase	COORDINATES: similar to AA sequence:RefSeq:YP_500413.1	WP_002868962.1
1928122	-
1941177	-
1941806	USA300HOU_RS09640	A560G	N	serine protease SplD	COORDINATES: similar to AA sequence:RefSeq:YP_500439.1	WP_001038704.1
1943657	-
1945551	USA300HOU_RS09665	G170A	N	hypothetical protein	COORDINATES: similar to AA sequence:RefSeq:YP_500444.1	WP_001092763.1
1947779	USA300HOU_RS09675	G663A	N	hypothetical protein	COORDINATES: similar to AA sequence:RefSeq:YP_500446.1	WP_000581552.1
1948843	USA300HOU_RS09685	C254T	N	peptidase S8	COORDINATES: similar to AA sequence:RefSeq:YP_500448.1	WP_000691541.1
1953761	USA300HOU_RS09700	C2018A	N	hypothetical protein	COORDINATES: similar to AA sequence:RefSeq:YP_500451.1	WP_001092605.1
1956387	USA300HOU_RS09715	C321T	N	leucotoxin LukDv	COORDINATES: similar to AA sequence:RefSeq:YP_500453.1	WP_000782464.1
1958033	-
1962634	USA300HOU_RS09775	G53A	N	serine hydrolase family protein	COORDINATES: similar to AA sequence:RefSeq:YP_500457.1	WP_000132890.1
1966202	USA300HOU_RS09795	C339T	N	uroporphyrinogen decarboxylase	COORDINATES: similar to AA sequence:RefSeq:YP_500461.1	WP_000233527.1
1976457	USA300HOU_RS09845	T2132C	N	DNA double-strand break repair Rad50 ATPase	COORDINATES: similar to AA sequence:RefSeq:YP_500471.1	WP_000584648.1
1977538	USA300HOU_RS09850	A287G	N	DNA repair exonuclease	COORDINATES: similar to AA sequence:RefSeq:YP_500472.1	WP_000238227.1
1977937	USA300HOU_RS09850	T686C	N	DNA repair exonuclease	COORDINATES: similar to AA sequence:RefSeq:YP_500472.1	WP_000238227.1
1984384	USA300HOU_RS09885	C709T	Y	RNA pseudouridine synthase	COORDINATES: similar to AA sequence:RefSeq:YP_500479.1	WP_000669376.1
1993763	USA300HOU_RS09935	C933T	N	PTS transporter subunit IIC	COORDINATES: similar to AA sequence:RefSeq:YP_500489.1	WP_000063582.1
1995476	USA300HOU_RS09940	C1092T	N	ISL3 family transposase	COORDINATES: similar to AA sequence:RefSeq:WP_001622764.1
1995586	USA300HOU_RS09940	C1202T	N	ISL3 family transposase	COORDINATES: similar to AA sequence:RefSeq:WP_001622764.1
1995627	USA300HOU_RS09940	A1243G	Y	ISL3 family transposase	COORDINATES: similar to AA sequence:RefSeq:WP_001622764.1
1996144	-
2000079	-
2000832	-
2002682	-
2006346	USA300HOU_RS10110	G152A	N	glutamate-1-semialdehyde 2	1-aminomutase	COORDINATES: similar to AA sequence:RefSeq:YP_500497.2	WP_001011598.1
2008414	USA300HOU_RS10115	A638G	N	aromatic acid exporter family protein	COORDINATES: similar to AA sequence:RefSeq:WP_014667727.1	WP_001236371.1
2018271	USA300HOU_RS10170	G164C	N	monofunctional glycosyltransferase	COORDINATES: similar to AA sequence:RefSeq:YP_500509.1	WP_000830380.1
2023397	USA300HOU_RS10195	C1078A	N	aminopeptidase	COORDINATES: similar to AA sequence:RefSeq:YP_500584.1	WP_001795438.1
2027614	USA300HOU_RS10225	A713G	N	two-component sensor histidine kinase	COORDINATES: similar to AA sequence:RefSeq:YP_500590.1	WP_001017131.1
2027748	USA300HOU_RS10225	G847A	Y	two-component sensor histidine kinase	COORDINATES: similar to AA sequence:RefSeq:YP_500590.1	WP_001017131.1
2034861	-
2045173	-
2050858	USA300HOU_RS10345	C760A	N	DNA helicase PcrA	COORDINATES: similar to AA sequence:RefSeq:YP_500614.1	WP_000992921.1
2055237	USA300HOU_RS15420	T124C	Y	hypothetical protein	COORDINATES: similar to AA sequence:RefSeq:WP_001803147.1	WP_001803147.1
2055663	-
2055865	USA300HOU_RS10365	C147T	N	staphopain A	COORDINATES: similar to AA sequence:RefSeq:YP_500618.1	WP_000827748.1
2062500	USA300HOU_RS10400	G377T	N	prephenate dehydratase	COORDINATES: similar to AA sequence:RefSeq:YP_500625.1	WP_001177817.1
2069801	-
2073690	USA300HOU_RS10455	T990C	N	choloylglycine hydrolase	COORDINATES: similar to AA sequence:RefSeq:YP_500636.1	WP_001188077.1
2083248	USA300HOU_RS10525	C266T	N	MAP domain-containing protein	COORDINATES: similar to AA sequence:RefSeq:YP_500650.1	WP_001549158.1
2088558	USA300HOU_RS15440	C98T	Y	hypothetical protein	COORDINATES: similar to AA sequence:RefSeq:WP_001791824.1	WP_001791824.1
2094986	USA300HOU_RS10605	G2854A	N	hypothetical protein	COORDINATES: similar to AA sequence:RefSeq:YP_500666.1	WP_000582165.1
2112657	USA300HOU_RS10720	C15T	N	dUTP pyrophosphatase	COORDINATES: similar to AA sequence:RefSeq:YP_500068.1	WP_000181819.1
2120293	USA300HOU_RS15460	A53T	N	hypothetical protein	COORDINATES: similar to AA sequence:RefSeq:WP_001638663.1	WP_001205732.1
2123658	USA300HOU_RS10825	G183A	N	transcriptional regulator	COORDINATES: similar to AA sequence:RefSeq:YP_500089.1	WP_000854072.1
2123791	USA300HOU_RS10830	C56A	N	hypothetical protein	COORDINATES: similar to AA sequence:RefSeq:YP_500090.1	WP_001801500.1
2124320	USA300HOU_RS10835	C449T	N	XRE family transcriptional regulator	COORDINATES: similar to AA sequence:RefSeq:YP_500091.1	WP_001031454.1
2126032	-
2128403	USA300HOU_RS10865	A62T	N	sphingomyelin phosphodiesterase	COORDINATES: similar to AA sequence:RefSeq:WP_000283438.1	WP_000283440.1
2132812	USA300HOU_RS10880	T881C	N	succinyl-diaminopimelate desuccinylase	COORDINATES: similar to AA sequence:RefSeq:YP_500727.1	WP_000206639.1
2135670	USA300HOU_RS10895	C165G	N	potassium transporter KtrB	COORDINATES: similar to AA sequence:RefSeq:YP_500730.1	WP_001045079.1
2146220	USA300HOU_RS10950	C395A	N	hydrolase in agr operon	COORDINATES: similar to AA sequence:RefSeq:YP_500741.1	WP_000867960.1
2182068	-
2187963	USA300HOU_RS11160	C904T	Y	serine phosphatase	COORDINATES: similar to AA sequence:RefSeq:WP_000390648.1	WP_000390829.1
2214181	USA300HOU_RS11300	T762G	N	hydroxyethylthiazole kinase	COORDINATES: similar to AA sequence:RefSeq:YP_500808.1	WP_001108479.1
2228681	USA300HOU_RS11400	A705G	Y	UDP-N-acetylglucosamine 2-epimerase (non-hydrolyzing)	COORDINATES: similar to AA sequence:RefSeq:YP_500828.1	WP_000723418.1
2231162	USA300HOU_RS11415	T113C	N	TIGR01440 family protein	COORDINATES: similar to AA sequence:RefSeq:YP_500831.1	WP_000654185.1
2246738	USA300HOU_RS11490	A621G	N	N-acetyltransferase	COORDINATES: similar to AA sequence:RefSeq:YP_500846.1	WP_001040735.1
2249033	-
2256629	USA300HOU_RS11550	C163T	Y	DNA starvation/stationary phase protection protein	COORDINATES: similar to AA sequence:RefSeq:YP_500858.1	WP_000070866.1
2256979	-
2265661	USA300HOU_RS11595	A26G	N	hypothetical protein	COORDINATES: similar to AA sequence:RefSeq:YP_500868.1	WP_001802298.1
2276720	USA300HOU_RS11635	G2074T	N	PTS lactose transporter subunit IIB	COORDINATES: similar to AA sequence:RefSeq:YP_500877.1	WP_000927360.1
2278150	USA300HOU_RS11645	C926G	N	mannitol-1-phosphate 5-dehydrogenase	COORDINATES: similar to AA sequence:RefSeq:YP_500879.1	WP_000648718.1
2278151	USA300HOU_RS11645	G927A	N	mannitol-1-phosphate 5-dehydrogenase	COORDINATES: similar to AA sequence:RefSeq:YP_500879.1	WP_000648718.1
2279012	USA300HOU_RS11650	A363G	N	methicillin resistance protein FmtB	COORDINATES: similar to AA sequence:RefSeq:YP_500880.1
2281512	USA300HOU_RS11650	C2863T	Y	methicillin resistance protein FmtB	COORDINATES: similar to AA sequence:RefSeq:YP_500880.1
2290384	USA300HOU_RS11670	C708T	N	arginase	COORDINATES: similar to AA sequence:RefSeq:YP_500884.1	WP_000167867.1
2297465	-
2299807	USA300HOU_RS11735	A416C	N	MFS transporter	COORDINATES: similar to AA sequence:RefSeq:YP_500890.1	WP_001140995.1
2312207	USA300HOU_RS11795	C954T	N	alanine racemase	COORDINATES: similar to AA sequence:RefSeq:YP_500902.1	WP_000951636.1
2312573	USA300HOU_RS11800	A243G	N	IucA/IucC family siderophore biosynthesis protein	COORDINATES: similar to AA sequence:RefSeq:YP_500903.1	WP_000262640.1
2335187	USA300HOU_RS11910	T157C	Y	hypothetical protein	COORDINATES: similar to AA sequence:RefSeq:YP_500925.1	WP_001791678.1
2338768	USA300HOU_RS11940	G528A	N	hyaluronate lyase	COORDINATES: similar to AA sequence:RefSeq:YP_500931.1	WP_000222239.1
2342851	-
2345912	USA300HOU_RS11965	C1485G	N	acetolactate synthase AlsS	COORDINATES: similar to AA sequence:RefSeq:YP_500936.1	WP_000130149.1
2347246	-
2369035	USA300HOU_RS12160	G323A	N	50S ribosomal protein L2	COORDINATES: similar to AA sequence:RefSeq:WP_019167899.1	WP_000985472.1
2370588	USA300HOU_RS12175	C85G	N	50S ribosomal protein L3	COORDINATES: similar to AA sequence:RefSeq:WP_000160215.1	WP_000160212.1
2374549	USA300HOU_RS12195	G663T	N	DNA topoisomerase III	COORDINATES: similar to AA sequence:RefSeq:YP_500982.1	WP_000838479.1
2379411	USA300HOU_RS12220	G853T	Y	malonate transporter	COORDINATES: similar to AA sequence:RefSeq:YP_500987.1	WP_011443654.1
2379846	-
2385013	USA300HOU_RS12240	G1217A	N	lipid II:glycine glycyltransferase	COORDINATES: similar to AA sequence:RefSeq:YP_500991.1	WP_000413865.1
2388859	USA300HOU_RS12270	A18C	N	hypothetical protein	COORDINATES: similar to AA sequence:RefSeq:YP_500997.1	WP_012211187.1
2403530	USA300HOU_RS12370	A455G	N	acyl-CoA dehydrogenase	COORDINATES: similar to AA sequence:RefSeq:WP_000999191.1	WP_000999205.1
2404240	-
2411503	USA300HOU_RS12420	C10A	Y	hypothetical protein	COORDINATES: similar to AA sequence:RefSeq:WP_001791508.1	WP_001797494.1
2411979	-
2415074	-
2416328	USA300HOU_RS12445	G161A	N	hypothetical protein	COORDINATES: similar to AA sequence:RefSeq:YP_501033.1	WP_001789136.1
2422172	USA300HOU_RS12480	T198C	N	hypothetical protein	COORDINATES: similar to AA sequence:RefSeq:YP_501040.1	WP_000684141.1
2424748	USA300HOU_RS12495	G80A	N	hypothetical protein	COORDINATES: similar to AA sequence:RefSeq:YP_501043.1	WP_000840811.1
2426369	USA300HOU_RS12500	C1228T	Y	formate dehydrogenase subunit alpha	COORDINATES: similar to AA sequence:RefSeq:YP_501044.1	WP_001155264.1
2430382	USA300HOU_RS12510	G605A	N	inositol monophosphatase	COORDINATES: similar to AA sequence:RefSeq:YP_501046.1	WP_000130454.1
2468690	USA300HOU_RS12710	C801T	N	alpha/beta hydrolase	COORDINATES: similar to AA sequence:RefSeq:WP_000620861.1	WP_000620864.1
2469881	-
2474528	USA300HOU_RS12735	G1134T	N	Bcr/CflA family drug resistance efflux transporter	COORDINATES: similar to AA sequence:RefSeq:WP_000999124.1	WP_000999131.1
2477011	-
2488770	USA300HOU_RS12810	G794A	N	CDP-glycerol glycerophosphotransferase family protein	COORDINATES: similar to AA sequence:RefSeq:YP_501111.1	WP_000595298.1
2492512	USA300HOU_RS12830	G11T	N	N-acetyltransferase	COORDINATES: similar to AA sequence:RefSeq:YP_501115.1	WP_001549720.1
2496166	-
2499455	-
2504957	-
2506084	USA300HOU_RS12895	G986T	N	proton/sodium-glutamate symport protein GltT	COORDINATES: similar to AA sequence:RefSeq:YP_501129.1	WP_001173165.1
2507311	-
2508978	USA300HOU_RS12915	G461A	N	MFS transporter	COORDINATES: similar to AA sequence:RefSeq:YP_501133.1	WP_000278558.1
2512122	USA300HOU_RS12930	C175T	Y	DNA-binding response regulator	COORDINATES: similar to AA sequence:RefSeq:WP_002460273.1	WP_000706315.1
2525465	-
2532139	-
2533384	USA300HOU_RS13035	C1132A	Y	aminoacyltransferase	COORDINATES: similar to AA sequence:RefSeq:YP_501158.1	WP_001012222.1
2549847	USA300HOU_RS13130	T815A	N	adenosylmethionine--8-amino-7-oxononanoate aminotransferase BioA	COORDINATES: similar to AA sequence:RefSeq:YP_501177.1	WP_001110064.1
2552514	USA300HOU_RS13150	A1008C	N	ABC transporter ATP-binding protein	COORDINATES: similar to AA sequence:RefSeq:YP_501181.1	WP_000486494.1
2565892	USA300HOU_RS13210	C2021T	N	sodium:proton antiporter	COORDINATES: similar to AA sequence:RefSeq:YP_501193.1	WP_001185692.1
2575674	USA300HOU_RS13265	A255G	N	choline ABC transporter permease	COORDINATES: similar to AA sequence:RefSeq:YP_501204.1	WP_000569120.1
2578414	USA300HOU_RS13285	A467G	N	hypothetical protein	COORDINATES: similar to AA sequence:RefSeq:YP_501208.1	WP_001291519.1
2582347	-
2583571	-
2589905	USA300HOU_RS13340	C1322T	N	FMN-binding glutamate synthase family protein	COORDINATES: similar to AA sequence:RefSeq:YP_501219.1	WP_000143503.1
2590832	USA300HOU_RS13345	C477T	N	hypothetical protein	COORDINATES: similar to AA sequence:RefSeq:YP_501220.1	WP_000072444.1
2591189	-
2608428	-
2615445	USA300HOU_RS13490	T474G	N	helicase	COORDINATES: similar to AA sequence:RefSeq:YP_501250.1	WP_000088722.1
2618181	USA300HOU_RS13495	G347C	N	(deoxy)nucleoside triphosphate pyrophosphohydrolase	COORDINATES: similar to AA sequence:RefSeq:YP_501251.1	WP_000755954.1
2619237	USA300HOU_RS13500	A894T	N	phosphoglucomutase	COORDINATES: similar to AA sequence:RefSeq:YP_501252.1	WP_001795457.1
2623921	USA300HOU_RS15580	C869A	Y	YSIRK signal domain/LPXTG anchor domain surface protein	COORDINATES: similar to AA sequence:RefSeq:YP_501257.1
2624305	USA300HOU_RS15580	A1253C	Y	YSIRK signal domain/LPXTG anchor domain surface protein	COORDINATES: similar to AA sequence:RefSeq:YP_501257.1
2625691	USA300HOU_RS15580	G2639A	N	YSIRK signal domain/LPXTG anchor domain surface protein	COORDINATES: similar to AA sequence:RefSeq:YP_501257.1
2627271	-
2631750	USA300HOU_RS13550	C2365A	N	fibronectin-binding protein A	COORDINATES: similar to AA sequence:RefSeq:WP_000841404.1	WP_000841422.1
2632036	USA300HOU_RS13550	G2651A	N	fibronectin-binding protein A	COORDINATES: similar to AA sequence:RefSeq:WP_000841404.1	WP_000841422.1
2640236	-
2650012	USA300HOU_RS13630	T424C	Y	lantibiotic ABC transporter ATP-binding protein	COORDINATES: similar to AA sequence:RefSeq:YP_501278.1	WP_000382904.1
2650018	USA300HOU_RS13630	C430A	N	lantibiotic ABC transporter ATP-binding protein	COORDINATES: similar to AA sequence:RefSeq:YP_501278.1	WP_000382904.1
2650024	USA300HOU_RS13630	C436T	Y	lantibiotic ABC transporter ATP-binding protein	COORDINATES: similar to AA sequence:RefSeq:YP_501278.1	WP_000382904.1
2650036	USA300HOU_RS13630	A448T	Y	lantibiotic ABC transporter ATP-binding protein	COORDINATES: similar to AA sequence:RefSeq:YP_501278.1	WP_000382904.1
2650045	USA300HOU_RS13630	C457G	Y	lantibiotic ABC transporter ATP-binding protein	COORDINATES: similar to AA sequence:RefSeq:YP_501278.1	WP_000382904.1
2650054	USA300HOU_RS13630	A466T	Y	lantibiotic ABC transporter ATP-binding protein	COORDINATES: similar to AA sequence:RefSeq:YP_501278.1	WP_000382904.1
2650056	USA300HOU_RS13630	A468G	N	lantibiotic ABC transporter ATP-binding protein	COORDINATES: similar to AA sequence:RefSeq:YP_501278.1	WP_000382904.1
2650057	USA300HOU_RS13630	A469G	Y	lantibiotic ABC transporter ATP-binding protein	COORDINATES: similar to AA sequence:RefSeq:YP_501278.1	WP_000382904.1
2650063	USA300HOU_RS13630	G475A	Y	lantibiotic ABC transporter ATP-binding protein	COORDINATES: similar to AA sequence:RefSeq:YP_501278.1	WP_000382904.1
2650064	USA300HOU_RS13630	C476A	Y	lantibiotic ABC transporter ATP-binding protein	COORDINATES: similar to AA sequence:RefSeq:YP_501278.1	WP_000382904.1
2650072	USA300HOU_RS13630	A484T	Y	lantibiotic ABC transporter ATP-binding protein	COORDINATES: similar to AA sequence:RefSeq:YP_501278.1	WP_000382904.1
2650073	USA300HOU_RS13630	C485A	N	lantibiotic ABC transporter ATP-binding protein	COORDINATES: similar to AA sequence:RefSeq:YP_501278.1	WP_000382904.1
2650075	USA300HOU_RS13630	T487A	Y	lantibiotic ABC transporter ATP-binding protein	COORDINATES: similar to AA sequence:RefSeq:YP_501278.1	WP_000382904.1
2650079	USA300HOU_RS13630	T491C	Y	lantibiotic ABC transporter ATP-binding protein	COORDINATES: similar to AA sequence:RefSeq:YP_501278.1	WP_000382904.1
2650081	USA300HOU_RS13630	G493C	N	lantibiotic ABC transporter ATP-binding protein	COORDINATES: similar to AA sequence:RefSeq:YP_501278.1	WP_000382904.1
2650087	USA300HOU_RS13630	C499A	Y	lantibiotic ABC transporter ATP-binding protein	COORDINATES: similar to AA sequence:RefSeq:YP_501278.1	WP_000382904.1
2650088	USA300HOU_RS13630	C500A	N	lantibiotic ABC transporter ATP-binding protein	COORDINATES: similar to AA sequence:RefSeq:YP_501278.1	WP_000382904.1
2650097	USA300HOU_RS13630	C509G	N	lantibiotic ABC transporter ATP-binding protein	COORDINATES: similar to AA sequence:RefSeq:YP_501278.1	WP_000382904.1
2650102	USA300HOU_RS13630	A514G	Y	lantibiotic ABC transporter ATP-binding protein	COORDINATES: similar to AA sequence:RefSeq:YP_501278.1	WP_000382904.1
2650105	USA300HOU_RS13630	T517C	Y	lantibiotic ABC transporter ATP-binding protein	COORDINATES: similar to AA sequence:RefSeq:YP_501278.1	WP_000382904.1
2650111	USA300HOU_RS13630	T523C	Y	lantibiotic ABC transporter ATP-binding protein	COORDINATES: similar to AA sequence:RefSeq:YP_501278.1	WP_000382904.1
2650114	USA300HOU_RS13630	C526T	Y	lantibiotic ABC transporter ATP-binding protein	COORDINATES: similar to AA sequence:RefSeq:YP_501278.1	WP_000382904.1
2650123	USA300HOU_RS13630	G535T	Y	lantibiotic ABC transporter ATP-binding protein	COORDINATES: similar to AA sequence:RefSeq:YP_501278.1	WP_000382904.1
2650126	USA300HOU_RS13630	T538C	Y	lantibiotic ABC transporter ATP-binding protein	COORDINATES: similar to AA sequence:RefSeq:YP_501278.1	WP_000382904.1
2650132	USA300HOU_RS13630	T544A	Y	lantibiotic ABC transporter ATP-binding protein	COORDINATES: similar to AA sequence:RefSeq:YP_501278.1	WP_000382904.1
2650141	USA300HOU_RS13630	A553G	Y	lantibiotic ABC transporter ATP-binding protein	COORDINATES: similar to AA sequence:RefSeq:YP_501278.1	WP_000382904.1
2655250	USA300HOU_RS13655	T330A	N	carboxylesterase	COORDINATES: similar to AA sequence:RefSeq:YP_501283.1	WP_000400032.1
2657365	USA300HOU_RS13670	C123T	N	N-acetyltransferase	COORDINATES: similar to AA sequence:RefSeq:YP_501286.1	WP_000067115.1
2665862	USA300HOU_RS13725	G312T	N	L-serine dehydratase	iron-sulfur-dependent subunit alpha	COORDINATES: similar to AA sequence:RefSeq:YP_501297.1	WP_000460421.1
2669387	USA300HOU_RS13745	T261C	N	EamA family transporter	COORDINATES: similar to AA sequence:RefSeq:YP_501301.1	WP_011447074.1
2672589	USA300HOU_RS13765	T169A	N	PTS glucoside EIICBA component	COORDINATES: similar to AA sequence:RefSeq:YP_501305.1	WP_000473675.1
2681238	-
2690233	USA300HOU_RS13850	G88T	N	membrane protein	COORDINATES: similar to AA sequence:RefSeq:YP_501322.1	WP_001803121.1
2705279	USA300HOU_RS13910	G576A	N	4	4'-diaponeurosporenoate glycosyltransferase	COORDINATES: similar to AA sequence:RefSeq:YP_501334.1	WP_000871731.1
2706547	USA300HOU_RS13915	C711T	N	diapolycopene oxygenase	COORDINATES: similar to AA sequence:RefSeq:YP_501335.1	WP_000160456.1
2707113	USA300HOU_RS13915	C1277T	N	diapolycopene oxygenase	COORDINATES: similar to AA sequence:RefSeq:YP_501335.1	WP_000160456.1
2708785	-
2712560	USA300HOU_RS13940	C361T	Y	transglycosylase IsaA	COORDINATES: similar to AA sequence:RefSeq:YP_501340.1	WP_000751267.1
2714149	USA300HOU_RS13945	G641A	N	PTS transporter subunit IIC	COORDINATES: similar to AA sequence:RefSeq:YP_501341.1	WP_000200684.1
2714721	USA300HOU_RS15590	G31T	N	hypothetical protein	COORDINATES: similar to AA sequence:RefSeq:YP_501342.1	WP_001791770.1
2717336	USA300HOU_RS13975	T102A	N	NmrA/HSCARG family protein	COORDINATES: similar to AA sequence:RefSeq:YP_501348.1	WP_000651837.1
2734342	USA300HOU_RS14080	A143G	N	pantoate--beta-alanine ligase	COORDINATES: similar to AA sequence:RefSeq:YP_501370.1	WP_000163735.1
2739946	USA300HOU_RS14110	C438T	N	amino acid permease	COORDINATES: similar to AA sequence:RefSeq:YP_501376.1	WP_000534425.1
2740888	USA300HOU_RS14110	T1380C	N	amino acid permease	COORDINATES: similar to AA sequence:RefSeq:YP_501376.1	WP_000534425.1
2754799	-
2763091	USA300HOU_RS14220	T934C	Y	assimilatory sulfite reductase (NADPH) flavoprotein subunit	COORDINATES: similar to AA sequence:RefSeq:YP_501398.1	WP_000775152.1
2765499	-
2766179	-
2767108	USA300HOU_RS14250	G755A	N	ABC transporter permease	COORDINATES: similar to AA sequence:RefSeq:YP_501404.1	WP_000776751.1
2774572	USA300HOU_RS14295	C88T	Y	clumping factor B	COORDINATES: similar to AA sequence:RefSeq:YP_501414.1	WP_000745847.1
2775305	USA300HOU_RS14295	A821T	N	clumping factor B	COORDINATES: similar to AA sequence:RefSeq:YP_501414.1	WP_000745847.1
2775874	USA300HOU_RS14295	C1390T	Y	clumping factor B	COORDINATES: similar to AA sequence:RefSeq:YP_501414.1	WP_000745847.1
2785909	-
2808366	USA300HOU_RS14405	C1318T	Y	accessory Sec system protein Asp2	COORDINATES: similar to AA sequence:RefSeq:YP_501436.1	WP_001137474.1
2814370	USA300HOU_RS14420	C2859T	N	serine-rich repeat glycoprotein adhesin SasA	COORDINATES: similar to AA sequence:RefSeq:YP_501439.1	WP_000044529.1
2823916	USA300HOU_RS14465	A104G	N	capsular polysaccharide biosynthesis protein Cap5B	COORDINATES: similar to AA sequence:RefSeq:YP_501448.1	WP_000185864.1
2824414	USA300HOU_RS14465	A602T	N	capsular polysaccharide biosynthesis protein Cap5B	COORDINATES: similar to AA sequence:RefSeq:YP_501448.1	WP_000185864.1
2828337	USA300HOU_RS14490	A78G	N	poly-beta-1	6-N-acetyl-D-glucosamine N-deacetylase	COORDINATES: similar to AA sequence:RefSeq:YP_501453.1	WP_000877317.1
2828447	USA300HOU_RS14490	A188C	N	poly-beta-1	6-N-acetyl-D-glucosamine N-deacetylase	COORDINATES: similar to AA sequence:RefSeq:YP_501453.1	WP_000877317.1
2828627	USA300HOU_RS14490	A368G	N	poly-beta-1	6-N-acetyl-D-glucosamine N-deacetylase	COORDINATES: similar to AA sequence:RefSeq:YP_501453.1	WP_000877317.1
2835193	USA300HOU_RS14520	G57A	N	1-(5-phosphoribosyl)-5-((5- phosphoribosylamino)methylideneamino)imidazole-4- carboxamide isomerase	COORDINATES: similar to AA sequence:RefSeq:YP_501458.1	WP_000571736.1
2836875	USA300HOU_RS14530	T467A	N	imidazoleglycerol-phosphate dehydratase	COORDINATES: similar to AA sequence:RefSeq:YP_501460.1	WP_000640266.1
2842062	USA300HOU_RS14555	G1080A	N	polysaccharide deacetylase	COORDINATES: similar to AA sequence:RefSeq:YP_501465.1	WP_000549223.1
2846179	USA300HOU_RS14580	A233G	N	DNA-directed RNA polymerase subunit delta	COORDINATES: similar to AA sequence:RefSeq:YP_501470.1	WP_000528923.1
2850131	-
2851132	USA300HOU_RS14605	G214A	Y	hypothetical protein	COORDINATES: similar to AA sequence:RefSeq:YP_501475.1	WP_000949560.1
2860234	USA300HOU_RS14650	C666T	N	ABC transporter ATP-binding protein	COORDINATES: similar to AA sequence:RefSeq:YP_501484.1	WP_000154162.1
2860805	USA300HOU_RS14655	C489T	N	ABC transporter permease	COORDINATES: similar to AA sequence:RefSeq:YP_501485.1	WP_000143642.1
2862830	USA300HOU_RS14665	G302T	N	IS30 family transposase	COORDINATES: similar to AA sequence:RefSeq:WP_001566844.1
2863621	-
2865412	USA300HOU_RS14685	G458A	N	transcriptional regulator	COORDINATES: similar to AA sequence:RefSeq:YP_501492.1	WP_001054118.1
2867033	-
